# Supplementary material for: ﻿On eleven new species of the orb-weaver spider genus Araneus Clerck, 1757 (Araneae, Araneidae) from Xishuangbanna, Yunnan, China
Source: Zookeys. 2022 Dec 22;1137:75–108. doi: 10.3897/zookeys.1137.96306 (PMC9836476; doi:10.3897/zookeys.1137.96306)
Supplement: XML Treatment for Araneus arcuatus [file zookeys.1137.96306-treatment2.xml]

<!DOCTYPE tp:taxon-treatment
  PUBLIC "-//TaxonX//DTD Taxonomic Treatment Publishing DTD v0 20100105//EN" "tax-treatment-NSO.dtd">
<tp:taxon-treatment xmlns:tp="http://www.plazi.org/taxpub"><tp:treatment-meta><kwd-group><label>Taxon classification</label><kwd>
                <named-content content-type="kingdom">Animalia</named-content>
              </kwd><kwd>
                <named-content content-type="order">Araneae</named-content>
              </kwd><kwd>
                <named-content content-type="family">Araneidae</named-content>
              </kwd></kwd-group><mixed-citation publication-type="journal"><person-group><name><surname>Mi</surname><given-names>Xiaoqi</given-names></name><name><surname>Li</surname><given-names>Shuqiang</given-names></name></person-group><article-title>﻿On eleven new species of the orb-weaver spider genus <italic><tp:taxon-name><tp:taxon-name-part taxon-name-part-type="genus" reg="Araneus">Araneus</tp:taxon-name-part></tp:taxon-name></italic> Clerck, 1757 (<tp:taxon-name><tp:taxon-name-part taxon-name-part-type="order">Araneae</tp:taxon-name-part></tp:taxon-name>, <tp:taxon-name><tp:taxon-name-part taxon-name-part-type="family">Araneidae</tp:taxon-name-part></tp:taxon-name>) from Xishuangbanna, Yunnan, China</article-title><source>Zookeys</source><day>22</day><month>12</month><year>2022</year><volume>1137</volume><fpage>75</fpage><lpage>108</lpage><pub-id pub-id-type="doi">10.3897/zookeys.1137.96306</pub-id></mixed-citation></tp:treatment-meta><tp:nomenclature><label>﻿</label><tp:taxon-name>
              <object-id xmlns:xlink="http://www.w3.org/1999/xlink" content-type="arpha" xlink:type="simple">5E26719A-DC1B-590B-BE97-9C41714AB40A</object-id>
              <tp:taxon-name-part taxon-name-part-type="genus" reg="Araneus">Araneus</tp:taxon-name-part>
              <tp:taxon-name-part taxon-name-part-type="species" reg="arcuatus">arcuatus</tp:taxon-name-part>
              <object-id xmlns:xlink="http://www.w3.org/1999/xlink" content-type="zoobank" xlink:type="simple">https://zoobank.org/9ABF17D1-1973-4170-BF40-694237E504CE</object-id>
            </tp:taxon-name><tp:taxon-status xmlns:xlink="http://www.w3.org/1999/xlink" xlink:type="simple">sp. nov.</tp:taxon-status><xref ref-type="fig" rid="F1">Figs 1</xref><xref ref-type="fig" rid="F2">, 2</xref><xref ref-type="fig" rid="F18">, 18A–D</xref></tp:nomenclature><tp:treatment-sec sec-type="type material" id="SECID0EUMAC"><title>Type material.</title><p><bold><italic>Holotype</italic></bold> ♂ (<abbrev xmlns:xlink="http://www.w3.org/1999/xlink" xlink:title="Institute of Zoology, Chinese Academy of Sciences" id="ABBRID0E6MAC" xlink:type="simple">IZCAS</abbrev>-Ar43081), China: Yunnan, Xishuangbanna, Mengla County, Menglun Township, Menglun Nature Reserve, <abbrev xmlns:xlink="http://www.w3.org/1999/xlink" xlink:title="Xishuangbanna Tropical Botanical Garden" id="ABBRID0EDNAC" xlink:type="simple">XTBG</abbrev> (<named-content xmlns:xlink="http://www.w3.org/1999/xlink" content-type="dwc:verbatimCoordinates" xlink:type="simple"><named-content content-type="geo-json" specific-use="{&#34;type&#34;:&#34;Point&#34;,&#34;coordinates&#34;:[101.281667,21.903000]}" id="NCID0EKNAC" xlink:type="simple">21°54.18'N, 101°16.90'E</named-content></named-content>, ca 610 m), 5.V.2019, Y.F. Tong leg. <bold><italic>Paratypes</italic></bold>: 1♂ (<abbrev xmlns:xlink="http://www.w3.org/1999/xlink" xlink:title="Institute of Zoology, Chinese Academy of Sciences" id="ABBRID0ESNAC" xlink:type="simple">IZCAS</abbrev>-Ar43082), same data as holotype; 1 ♀ (<abbrev xmlns:xlink="http://www.w3.org/1999/xlink" xlink:title="Institute of Zoology, Chinese Academy of Sciences" id="ABBRID0EWNAC" xlink:type="simple">IZCAS</abbrev>-Ar43083), secondary tropical forest, bamboo plantation along G213 roadside (<named-content xmlns:xlink="http://www.w3.org/1999/xlink" content-type="dwc:verbatimCoordinates" xlink:type="simple"><named-content content-type="geo-json" specific-use="{&#34;type&#34;:&#34;Point&#34;,&#34;coordinates&#34;:[101.283167,21.897000]}" id="NCID0E4NAC" xlink:type="simple">21°53.82'N, 101°16.99'E</named-content></named-content>, ca 610 m), 3.VIII.2018, Z.L. Bai leg.; 1♂ (<abbrev xmlns:xlink="http://www.w3.org/1999/xlink" xlink:title="Institute of Zoology, Chinese Academy of Sciences" id="ABBRID0ECOAC" xlink:type="simple">IZCAS</abbrev>-Ar43084), G213 roadside near Lüshilin (<named-content xmlns:xlink="http://www.w3.org/1999/xlink" content-type="dwc:verbatimCoordinates" xlink:type="simple"><named-content content-type="geo-json" specific-use="{&#34;type&#34;:&#34;Point&#34;,&#34;coordinates&#34;:[101.283500,21.898500]}" id="NCID0EJOAC" xlink:type="simple">21°53.91'N, 101°17.01'E</named-content></named-content>, ca 620 m), 12.VIII.2018, C. Wang leg.; 2♂2♀ (<abbrev xmlns:xlink="http://www.w3.org/1999/xlink" xlink:title="Institute of Zoology, Chinese Academy of Sciences" id="ABBRID0EOOAC" xlink:type="simple">IZCAS</abbrev>-Ar43085–43088), Masuoxing Village (<named-content xmlns:xlink="http://www.w3.org/1999/xlink" content-type="dwc:verbatimCoordinates" xlink:type="simple"><named-content content-type="geo-json" specific-use="{&#34;type&#34;:&#34;Point&#34;,&#34;coordinates&#34;:[101.281667,21.900333]}" id="NCID0EVOAC" xlink:type="simple">21°54.02'N, 101°16.90'E</named-content></named-content>, ca 560 m), 27.IV.2019, Y.F. Tong leg.; 1♂ (<abbrev xmlns:xlink="http://www.w3.org/1999/xlink" xlink:title="Institute of Zoology, Chinese Academy of Sciences" id="ABBRID0E1OAC" xlink:type="simple">IZCAS</abbrev>-Ar43089), #3 site around the dump (<named-content xmlns:xlink="http://www.w3.org/1999/xlink" content-type="dwc:verbatimCoordinates" xlink:type="simple"><named-content content-type="geo-json" specific-use="{&#34;type&#34;:&#34;Point&#34;,&#34;coordinates&#34;:[101.279833,21.905667]}" id="NCID0EBPAC" xlink:type="simple">21°54.34'N, 101°16.79'E</named-content></named-content>, ca 620 m), 2.V.2019, Y.F. Tong leg.; 1♀ (<abbrev xmlns:xlink="http://www.w3.org/1999/xlink" xlink:title="Institute of Zoology, Chinese Academy of Sciences" id="ABBRID0EGPAC" xlink:type="simple">IZCAS</abbrev>-Ar43090), #6 site around the dump (<named-content xmlns:xlink="http://www.w3.org/1999/xlink" content-type="dwc:verbatimCoordinates" xlink:type="simple"><named-content content-type="geo-json" specific-use="{&#34;type&#34;:&#34;Point&#34;,&#34;coordinates&#34;:[101.279833,21.905500]}" id="NCID0ENPAC" xlink:type="simple">21°54.33'N, 101°16.79'E</named-content></named-content>, ca 620 m), 7.V.2019, Y.F. Tong leg. Other material examined: 1♂ (<abbrev xmlns:xlink="http://www.w3.org/1999/xlink" xlink:title="Institute of Zoology, Chinese Academy of Sciences" id="ABBRID0ESPAC" xlink:type="simple">IZCAS</abbrev>-Ar43091), 55 km from Xishuangbanna National Nature Reserve, artificial <italic><tp:taxon-name><tp:taxon-name-part taxon-name-part-type="genus" reg="Ficus">Ficus</tp:taxon-name-part><tp:taxon-name-part taxon-name-part-type="species" reg="microcarpa">microcarpa</tp:taxon-name-part></tp:taxon-name></italic> forest (<named-content xmlns:xlink="http://www.w3.org/1999/xlink" content-type="dwc:verbatimCoordinates" xlink:type="simple"><named-content content-type="geo-json" specific-use="{&#34;type&#34;:&#34;Point&#34;,&#34;coordinates&#34;:[100.267500,21.916167]}" id="NCID0EFAAE" xlink:type="simple">21°54.97'N, 100°16.05'E</named-content></named-content>, ca 610 m), 21.VIII.2011, Q.Y. Zhao leg.; 1♂ (<abbrev xmlns:xlink="http://www.w3.org/1999/xlink" xlink:title="Institute of Zoology, Chinese Academy of Sciences" id="ABBRID0EKAAE" xlink:type="simple">IZCAS</abbrev>-Ar43092), Mohan Township, Shanggang Village, Xiaolongha, seasonal rainforest (<named-content xmlns:xlink="http://www.w3.org/1999/xlink" content-type="dwc:verbatimCoordinates" xlink:type="simple"><named-content content-type="geo-json" specific-use="{&#34;type&#34;:&#34;Point&#34;,&#34;coordinates&#34;:[101.617167,21.403167]}" id="NCID0ERAAE" xlink:type="simple">21°24.19'N, 101°37.03'E</named-content></named-content>, ca 660 m), 29.VI.2012, Q.Y. Zhao &amp; Z.G. Chen leg.; 1♀ (<abbrev xmlns:xlink="http://www.w3.org/1999/xlink" xlink:title="Institute of Zoology, Chinese Academy of Sciences" id="ABBRID0EWAAE" xlink:type="simple">IZCAS</abbrev>-Ar43093), same locality (<named-content xmlns:xlink="http://www.w3.org/1999/xlink" content-type="dwc:verbatimCoordinates" xlink:type="simple"><named-content content-type="geo-json" specific-use="{&#34;type&#34;:&#34;Point&#34;,&#34;coordinates&#34;:[101.617000,21.405500]}" id="NCID0E4AAE" xlink:type="simple">21°24.33'N, 101°37.02'E</named-content></named-content>, ca 800 m), 30.VI.2012, Q.Y. Zhao &amp; Z.G. Chen leg.; 1♀ (<abbrev xmlns:xlink="http://www.w3.org/1999/xlink" xlink:title="Institute of Zoology, Chinese Academy of Sciences" id="ABBRID0ECBAE" xlink:type="simple">IZCAS</abbrev>-Ar43094), Mengla Township, Bubang Village (<named-content xmlns:xlink="http://www.w3.org/1999/xlink" content-type="dwc:verbatimCoordinates" xlink:type="simple"><named-content content-type="geo-json" specific-use="{&#34;type&#34;:&#34;Point&#34;,&#34;coordinates&#34;:[101.581833,21.610667]}" id="NCID0EJBAE" xlink:type="simple">21°36.64'N, 101°34.91'E</named-content></named-content>, ca 820 m), 10.VII.2012, Q.Y. Zhao &amp; Z.G. Chen leg.; 1♂ (<abbrev xmlns:xlink="http://www.w3.org/1999/xlink" xlink:title="Institute of Zoology, Chinese Academy of Sciences" id="ABBRID0EOBAE" xlink:type="simple">IZCAS</abbrev>-Ar43095), #3 site in Mafengzhai Village (<named-content xmlns:xlink="http://www.w3.org/1999/xlink" content-type="dwc:verbatimCoordinates" xlink:type="simple"><named-content content-type="geo-json" specific-use="{&#34;type&#34;:&#34;Point&#34;,&#34;coordinates&#34;:[101.288833,21.894667]}" id="NCID0EVBAE" xlink:type="simple">21°53.68'N, 101°17.33'E</named-content></named-content>, ca 540 m), 8.V.2019, Y.F. Tong leg.; 1♀1♂ (<abbrev xmlns:xlink="http://www.w3.org/1999/xlink" xlink:title="Institute of Zoology, Chinese Academy of Sciences" id="ABBRID0E1BAE" xlink:type="simple">IZCAS</abbrev>-Ar43096), Lüshilin Forest Park (<named-content xmlns:xlink="http://www.w3.org/1999/xlink" content-type="dwc:verbatimCoordinates" xlink:type="simple"><named-content content-type="geo-json" specific-use="{&#34;type&#34;:&#34;Point&#34;,&#34;coordinates&#34;:[101.280667,21.897333]}" id="NCID0EBCAE" xlink:type="simple">21°53.84'N, 101°16.84'E</named-content></named-content>, ca 550 m), 10.V.2019, Z.L. Bai leg.</p><fig id="F1" position="float" orientation="portrait"><object-id xmlns:xlink="http://www.w3.org/1999/xlink" content-type="doi" xlink:type="simple">10.3897/zookeys.1137.96306.figure1</object-id><object-id xmlns:xlink="http://www.w3.org/1999/xlink" content-type="arpha" xlink:type="simple">032D1DEC-4401-5841-BA68-98976ECAE548</object-id><label>Figure 1.</label><caption><p><italic><tp:taxon-name><tp:taxon-name-part taxon-name-part-type="genus" reg="Araneus">Araneus</tp:taxon-name-part><tp:taxon-name-part taxon-name-part-type="species" reg="arcuatus">arcuatus</tp:taxon-name-part></tp:taxon-name></italic> sp. nov. <bold>A, B, E, F</bold> female paratype <abbrev xmlns:xlink="http://www.w3.org/1999/xlink" xlink:title="Institute of Zoology, Chinese Academy of Sciences" id="ABBRID0E2CAE" xlink:type="simple">IZCAS</abbrev>-Ar43085 <bold>C, D</bold> male holotype <bold>A</bold> epigyne, ventral view <bold>B</bold> vulva, ventral view <bold>C</bold> habitus, dorsal view <bold>D</bold> ibid., lateral view <bold>E</bold> ibid., dorsal view <bold>G</bold> ibid., ventral view. Scale bars: 0.1 mm (<bold>A, B</bold>); 1 mm (<bold>C–F</bold>).</p></caption><graphic xmlns:xlink="http://www.w3.org/1999/xlink" xlink:href="zookeys-1137-075_article-96306__-g001.jpg" position="float" orientation="portrait" xlink:type="simple" id="oo_786258.jpg"><uri content-type="original_file" xlink:type="simple">https://binary.pensoft.net/fig/786258</uri></graphic></fig></tp:treatment-sec><tp:treatment-sec sec-type="etymology" id="SECID0EWDAE"><title>Etymology.</title><p>The specific name is derived from the Latin word “arcuatus”, meaning arcuate (curved), referring to the shape of the median apophysis in prolateral view.</p></tp:treatment-sec><tp:treatment-sec sec-type="diagnosis" id="SECID0E2DAE"><title>Diagnosis.</title><p>The female of the new species resembles that of <italic><tp:taxon-name><tp:taxon-name-part taxon-name-part-type="genus" reg="Araneus">A.</tp:taxon-name-part><tp:taxon-name-part taxon-name-part-type="species" reg="cucullatus">cucullatus</tp:taxon-name-part></tp:taxon-name></italic> sp. nov. in appearance but can be distinguished from it as follows: 1) epigyne about 1.65 times wider than long vs about 2 times wider than long (Fig. <xref ref-type="fig" rid="F10">10A</xref>); 2) copulatory openings situated on the ventral surface vs the posterior surface (Fig. <xref ref-type="fig" rid="F10">10B</xref>); 3) spermathecae touching each other vs separated (Fig. <xref ref-type="fig" rid="F10">10C</xref>); and 4) abdomen lacking sparse, long setae vs having sparse, long setae (Fig. <xref ref-type="fig" rid="F10">10D</xref>). The male of the new species resembles that of <italic><tp:taxon-name><tp:taxon-name-part taxon-name-part-type="genus" reg="Araneus">A.</tp:taxon-name-part><tp:taxon-name-part taxon-name-part-type="species" reg="tetracanthus">tetracanthus</tp:taxon-name-part></tp:taxon-name></italic> sp. nov. in appearance but differs as follows: 1) median apophysis has 2 tapered tips vs 4 tapered tips (Fig. <xref ref-type="fig" rid="F17">17</xref>); 2) tegulum lacks an extension vs with a tegular extension (Fig. <xref ref-type="fig" rid="F17">17</xref>); and 3) embolus shorter than half of the bulb diameter vs longer than half of the bulb diameter (Fig. <xref ref-type="fig" rid="F17">17D</xref>).</p></tp:treatment-sec><tp:treatment-sec sec-type="description" id="SECID0ETFAE"><title>Description.</title><p><bold>Male</bold> (holotype, Figs <xref ref-type="fig" rid="F1">1C, D</xref>, <xref ref-type="fig" rid="F2">2</xref>, <xref ref-type="fig" rid="F18">18A–D</xref>). Total length 2.45. Carapace 1.20 long, 1.00 wide. Abdomen 1.35 long, 0.95 wide. Clypeus 0.10 high. Eye sizes and interdistances: <abbrev xmlns:xlink="http://www.w3.org/1999/xlink" xlink:title="anterior median eye" id="ABBRID0EHGAE" xlink:type="simple">AME</abbrev> 0.10, <abbrev xmlns:xlink="http://www.w3.org/1999/xlink" xlink:title="anterior lateral eye" id="ABBRID0ELGAE" xlink:type="simple">ALE</abbrev> 0.08, <abbrev xmlns:xlink="http://www.w3.org/1999/xlink" xlink:title="posterior median eye" id="ABBRID0EPGAE" xlink:type="simple">PME</abbrev> 0.10, <abbrev xmlns:xlink="http://www.w3.org/1999/xlink" xlink:title="posterior lateral eye" id="ABBRID0ETGAE" xlink:type="simple">PLE</abbrev> 0.08, <abbrev xmlns:xlink="http://www.w3.org/1999/xlink" xlink:title="anterior median eye" id="ABBRID0EXGAE" xlink:type="simple">AME</abbrev>–<abbrev xmlns:xlink="http://www.w3.org/1999/xlink" xlink:title="anterior median eye" id="ABBRID0E2GAE" xlink:type="simple">AME</abbrev> 0.13, <abbrev xmlns:xlink="http://www.w3.org/1999/xlink" xlink:title="anterior median eye" id="ABBRID0E6GAE" xlink:type="simple">AME</abbrev>–<abbrev xmlns:xlink="http://www.w3.org/1999/xlink" xlink:title="anterior lateral eye" id="ABBRID0EDHAE" xlink:type="simple">ALE</abbrev> 0.08, <abbrev xmlns:xlink="http://www.w3.org/1999/xlink" xlink:title="posterior median eye" id="ABBRID0EHHAE" xlink:type="simple">PME</abbrev>–<abbrev xmlns:xlink="http://www.w3.org/1999/xlink" xlink:title="posterior median eye" id="ABBRID0ELHAE" xlink:type="simple">PME</abbrev> 0.13, <abbrev xmlns:xlink="http://www.w3.org/1999/xlink" xlink:title="posterior median eye" id="ABBRID0EPHAE" xlink:type="simple">PME</abbrev>–<abbrev xmlns:xlink="http://www.w3.org/1999/xlink" xlink:title="posterior lateral eye" id="ABBRID0ETHAE" xlink:type="simple">PLE</abbrev> 0.10, <abbrev xmlns:xlink="http://www.w3.org/1999/xlink" xlink:title="median ocular area" id="ABBRID0EXHAE" xlink:type="simple">MOA</abbrev> length 0.30, anterior width 0.28, posterior width 0.28. Leg measurements: I 3.85 (1.10, 1.35, 1.00, 0.40), II 3.70 (1.10, 1.30, 0.90, 0.40), III 2.45 (0.80, 0.75, 0.60, 0.30), IV 3.35 (1.05, 1.10, 0.85, 0.35). Carapace pear-shaped, yellow, cervical groove slightly distinct, fovea transverse, inner base of PMEs elevated. Chelicerae yellow, 3 promarginal and 3 retromarginal teeth. Endites almost square, yellow with very narrow, dark anterior edge, labium triangular, yellowish brown with yellow edge. Sternum cordiform, yellow with dark setae. Legs yellow without annulus, tibia I with 13 macrosetae, tibia II with 8 macrosetae. Abdomen elliptical, about 1.4 times longer than wide, in life, light yellowish green or grayish yellow when preserved with inconspicuous, white scaly spots; venter grayish yellow with inconspicuous, white scaly spots. Spinnerets yellow.</p><p><bold><italic>Palp</italic></bold> (Fig. <xref ref-type="fig" rid="F2">2</xref>): 2 patellar bristles; median apophysis large, arcuate in prolateral view, with two-pointed tips on opposite sides; embolus wide at base, slender and slightly curved distally; conductor triangular, concave at middle part; terminal apophysis about half the length of the bulb diameter, bifurcated distally.</p><fig id="F2" position="float" orientation="portrait"><object-id xmlns:xlink="http://www.w3.org/1999/xlink" content-type="doi" xlink:type="simple">10.3897/zookeys.1137.96306.figure2</object-id><object-id xmlns:xlink="http://www.w3.org/1999/xlink" content-type="arpha" xlink:type="simple">781992C3-5E41-5154-B1BD-788BBD45F3B0</object-id><label>Figure 2.</label><caption><p><italic><tp:taxon-name><tp:taxon-name-part taxon-name-part-type="genus" reg="Araneus">Araneus</tp:taxon-name-part><tp:taxon-name-part taxon-name-part-type="species" reg="arcuatus">arcuatus</tp:taxon-name-part></tp:taxon-name></italic> sp. nov. male holotype <bold>A</bold> male palp, prolateral view <bold>B</bold> ibid., retrolateral view <bold>C</bold> ibid., ventral view <bold>D</bold> ibid., apical view. Scale bars: 0.1 mm.</p></caption><graphic xmlns:xlink="http://www.w3.org/1999/xlink" xlink:href="zookeys-1137-075_article-96306__-g002.jpg" position="float" orientation="portrait" xlink:type="simple" id="oo_786259.jpg"><uri content-type="original_file" xlink:type="simple">https://binary.pensoft.net/fig/786259</uri></graphic></fig><p><bold>Female</bold> (paratype <abbrev xmlns:xlink="http://www.w3.org/1999/xlink" xlink:title="Institute of Zoology, Chinese Academy of Sciences" id="ABBRID0EKJAE" xlink:type="simple">IZCAS</abbrev>-Ar43085, Fig. <xref ref-type="fig" rid="F1">1A, B, E, F</xref>). Total length 3.40. Carapace 1.30 long, 1.15 wide. Abdomen 2.35 long, 2.05 wide. Clypeus 0.08 high. Eye sizes and interdistances: <abbrev xmlns:xlink="http://www.w3.org/1999/xlink" xlink:title="anterior median eye" id="ABBRID0ESJAE" xlink:type="simple">AME</abbrev> 0.10, <abbrev xmlns:xlink="http://www.w3.org/1999/xlink" xlink:title="anterior lateral eye" id="ABBRID0EWJAE" xlink:type="simple">ALE</abbrev> 0.08, <abbrev xmlns:xlink="http://www.w3.org/1999/xlink" xlink:title="posterior median eye" id="ABBRID0E1JAE" xlink:type="simple">PME</abbrev> 0.13, <abbrev xmlns:xlink="http://www.w3.org/1999/xlink" xlink:title="posterior lateral eye" id="ABBRID0E5JAE" xlink:type="simple">PLE</abbrev> 0.08, <abbrev xmlns:xlink="http://www.w3.org/1999/xlink" xlink:title="anterior median eye" id="ABBRID0ECKAE" xlink:type="simple">AME</abbrev>–<abbrev xmlns:xlink="http://www.w3.org/1999/xlink" xlink:title="anterior median eye" id="ABBRID0EGKAE" xlink:type="simple">AME</abbrev> 0.13, <abbrev xmlns:xlink="http://www.w3.org/1999/xlink" xlink:title="anterior median eye" id="ABBRID0EKKAE" xlink:type="simple">AME</abbrev>–<abbrev xmlns:xlink="http://www.w3.org/1999/xlink" xlink:title="anterior lateral eye" id="ABBRID0EOKAE" xlink:type="simple">ALE</abbrev> 0.15, <abbrev xmlns:xlink="http://www.w3.org/1999/xlink" xlink:title="posterior median eye" id="ABBRID0ESKAE" xlink:type="simple">PME</abbrev>–<abbrev xmlns:xlink="http://www.w3.org/1999/xlink" xlink:title="posterior median eye" id="ABBRID0EWKAE" xlink:type="simple">PME</abbrev> 0.15, <abbrev xmlns:xlink="http://www.w3.org/1999/xlink" xlink:title="posterior median eye" id="ABBRID0E1KAE" xlink:type="simple">PME</abbrev>–<abbrev xmlns:xlink="http://www.w3.org/1999/xlink" xlink:title="posterior lateral eye" id="ABBRID0E5KAE" xlink:type="simple">PLE</abbrev> 0.15, <abbrev xmlns:xlink="http://www.w3.org/1999/xlink" xlink:title="median ocular area" id="ABBRID0ECLAE" xlink:type="simple">MOA</abbrev> length 0.33, anterior width 0.28, posterior width 0.30. Leg measurements: I 4.50 (1.30, 1.55, 1.20, 0.45), II 4.25 (1.25, 1.55, 1.05, 0.40), III 3.00 (0.95, 0.95, 0.75, 0.35), IV 4.15 (1.30, 1.40, 1.05, 0.40). Habitus similar to that of male, but white scaly spots more distinct.</p><p><bold><italic>Epigyne</italic></bold> (Fig. <xref ref-type="fig" rid="F1">1A, B</xref>): about 1.65 times wider than long, lacking scape; copulatory openings slit-like, close to posterior margin; copulatory ducts almost as long as the spermathecae diameter, coiled about 360°; spermathecae spherical, touching each other.</p><p><bold><italic>Variation</italic>.</bold> Total length: ♂♂ 2.35–2.60; ♀♀ 3.15–3.40.</p></tp:treatment-sec><tp:treatment-sec sec-type="distribution" id="SECID0EYLAE"><title>Distribution.</title><p>Known only from type localities (Yunnan, China).</p></tp:treatment-sec><tp:treatment-sec><!--Section generated to contain objects referenced in tp:taxon-treatment.--><fig id="F18" position="float" orientation="portrait"><object-id xmlns:xlink="http://www.w3.org/1999/xlink" content-type="doi" xlink:type="simple">10.3897/zookeys.1137.96306.figure18</object-id><object-id xmlns:xlink="http://www.w3.org/1999/xlink" content-type="arpha" xlink:type="simple">0EA67AF7-6FE9-5A48-B753-BA18D26FA736</object-id><label>Figure 18.</label><caption><p>Legs of <italic><tp:taxon-name><tp:taxon-name-part taxon-name-part-type="genus" reg="Araneus">Araneus</tp:taxon-name-part></tp:taxon-name></italic> spp. <bold>A–D</bold><italic><tp:taxon-name><tp:taxon-name-part taxon-name-part-type="genus" reg="Araneus">A.</tp:taxon-name-part><tp:taxon-name-part taxon-name-part-type="species" reg="arcuatus">arcuatus</tp:taxon-name-part></tp:taxon-name></italic> sp. nov., male holotype <bold>A</bold> leg I <bold>B</bold> leg II <bold>C</bold> leg III <bold>D</bold> leg IV <bold>E–H</bold><italic><tp:taxon-name><tp:taxon-name-part taxon-name-part-type="genus" reg="Araneus">A.</tp:taxon-name-part><tp:taxon-name-part taxon-name-part-type="species" reg="bidentatus">bidentatus</tp:taxon-name-part></tp:taxon-name></italic> sp. nov., male holotype <bold>E</bold> leg I <bold>F</bold> leg II <bold>G</bold> leg III <bold>H</bold> leg IV <bold>I, J</bold><italic><tp:taxon-name><tp:taxon-name-part taxon-name-part-type="genus" reg="Araneus">A.</tp:taxon-name-part><tp:taxon-name-part taxon-name-part-type="species" reg="complanatus">complanatus</tp:taxon-name-part></tp:taxon-name></italic> sp. nov., female paratype Ar43106 <bold>I</bold> leg I <bold>J</bold> leg II <bold>K, L</bold><italic><tp:taxon-name><tp:taxon-name-part taxon-name-part-type="genus" reg="Araneus">A.</tp:taxon-name-part><tp:taxon-name-part taxon-name-part-type="species" reg="cucullatus">cucullatus</tp:taxon-name-part></tp:taxon-name></italic> sp. nov., female paratype Ar43110 <bold>K</bold> leg I <bold>L</bold> leg II. Scale bars: 1 mm.</p></caption><graphic xmlns:xlink="http://www.w3.org/1999/xlink" xlink:href="zookeys-1137-075_article-96306__-g018.jpg" position="float" orientation="portrait" xlink:type="simple" id="oo_786275.jpg"><uri content-type="original_file" xlink:type="simple">https://binary.pensoft.net/fig/786275</uri></graphic></fig><fig id="F10" position="float" orientation="portrait"><object-id xmlns:xlink="http://www.w3.org/1999/xlink" content-type="doi" xlink:type="simple">10.3897/zookeys.1137.96306.figure10</object-id><object-id xmlns:xlink="http://www.w3.org/1999/xlink" content-type="arpha" xlink:type="simple">2812B9B2-EB45-587F-B2E7-C4FE620EACC6</object-id><label>Figure 10.</label><caption><p><italic><tp:taxon-name><tp:taxon-name-part taxon-name-part-type="genus" reg="Araneus">Araneus</tp:taxon-name-part><tp:taxon-name-part taxon-name-part-type="species" reg="cucullatus">cucullatus</tp:taxon-name-part></tp:taxon-name></italic> sp. nov. female holotype <bold>A</bold> epigyne, ventral view <bold>B</bold> ibid., posterior view <bold>C</bold> vulva, dorsal view <bold>D</bold> habitus, dorsal view <bold>E</bold> ibid., ventral view <bold>F</bold> ibid., lateral view. Scale bars: 0.1 mm (<bold>A–C</bold>); 1 mm (<bold>D–F</bold>).</p></caption><graphic xmlns:xlink="http://www.w3.org/1999/xlink" xlink:href="zookeys-1137-075_article-96306__-g010.jpg" position="float" orientation="portrait" xlink:type="simple" id="oo_786267.jpg"><uri content-type="original_file" xlink:type="simple">https://binary.pensoft.net/fig/786267</uri></graphic></fig><fig id="F17" position="float" orientation="portrait"><object-id xmlns:xlink="http://www.w3.org/1999/xlink" content-type="doi" xlink:type="simple">10.3897/zookeys.1137.96306.figure17</object-id><object-id xmlns:xlink="http://www.w3.org/1999/xlink" content-type="arpha" xlink:type="simple">16FAC682-0EAA-5A99-9CBC-D82C672445FC</object-id><label>Figure 17.</label><caption><p><italic><tp:taxon-name><tp:taxon-name-part taxon-name-part-type="genus" reg="Araneus">Araneus</tp:taxon-name-part><tp:taxon-name-part taxon-name-part-type="species" reg="tetracanthus">tetracanthus</tp:taxon-name-part></tp:taxon-name></italic> sp. nov. male holotype <bold>A</bold> male palp, prolateral view <bold>B</bold> ibid., retrolateral view <bold>C</bold> ibid., ventral view <bold>D</bold> ibid., apical view. Scale bars: 0.1 mm.</p></caption><graphic xmlns:xlink="http://www.w3.org/1999/xlink" xlink:href="zookeys-1137-075_article-96306__-g017.jpg" position="float" orientation="portrait" xlink:type="simple" id="oo_786274.jpg"><uri content-type="original_file" xlink:type="simple">https://binary.pensoft.net/fig/786274</uri></graphic></fig></tp:treatment-sec></tp:taxon-treatment>
