# Supplementary material for: ﻿On eleven new species of the orb-weaver spider genus Araneus Clerck, 1757 (Araneae, Araneidae) from Xishuangbanna, Yunnan, China
Source: Zookeys. 2022 Dec 22;1137:75–108. doi: 10.3897/zookeys.1137.96306 (PMC9836476; doi:10.3897/zookeys.1137.96306)
Supplement: XML Treatment for Araneus bidentatus [file zookeys.1137.96306-treatment3.xml]

<!DOCTYPE tp:taxon-treatment
  PUBLIC "-//TaxonX//DTD Taxonomic Treatment Publishing DTD v0 20100105//EN" "tax-treatment-NSO.dtd">
<tp:taxon-treatment xmlns:tp="http://www.plazi.org/taxpub"><tp:treatment-meta><kwd-group><label>Taxon classification</label><kwd>
                <named-content content-type="kingdom">Animalia</named-content>
              </kwd><kwd>
                <named-content content-type="order">Araneae</named-content>
              </kwd><kwd>
                <named-content content-type="family">Araneidae</named-content>
              </kwd></kwd-group><mixed-citation publication-type="journal"><person-group><name><surname>Mi</surname><given-names>Xiaoqi</given-names></name><name><surname>Li</surname><given-names>Shuqiang</given-names></name></person-group><article-title>﻿On eleven new species of the orb-weaver spider genus <italic><tp:taxon-name><tp:taxon-name-part taxon-name-part-type="genus" reg="Araneus">Araneus</tp:taxon-name-part></tp:taxon-name></italic> Clerck, 1757 (<tp:taxon-name><tp:taxon-name-part taxon-name-part-type="order">Araneae</tp:taxon-name-part></tp:taxon-name>, <tp:taxon-name><tp:taxon-name-part taxon-name-part-type="family">Araneidae</tp:taxon-name-part></tp:taxon-name>) from Xishuangbanna, Yunnan, China</article-title><source>Zookeys</source><day>22</day><month>12</month><year>2022</year><volume>1137</volume><fpage>75</fpage><lpage>108</lpage><pub-id pub-id-type="doi">10.3897/zookeys.1137.96306</pub-id></mixed-citation></tp:treatment-meta><tp:nomenclature><label>﻿</label><tp:taxon-name>
              <object-id xmlns:xlink="http://www.w3.org/1999/xlink" content-type="arpha" xlink:type="simple">86324C58-1C81-544B-B479-F858B69EB31E</object-id>
              <tp:taxon-name-part taxon-name-part-type="genus" reg="Araneus">Araneus</tp:taxon-name-part>
              <tp:taxon-name-part taxon-name-part-type="species" reg="bidentatus">bidentatus</tp:taxon-name-part>
              <object-id xmlns:xlink="http://www.w3.org/1999/xlink" content-type="zoobank" xlink:type="simple">https://zoobank.org/516C5C7D-2580-4672-BF6C-A8B9F58F8674</object-id>
            </tp:taxon-name><tp:taxon-status xmlns:xlink="http://www.w3.org/1999/xlink" xlink:type="simple">sp. nov.</tp:taxon-status><xref ref-type="fig" rid="F3">Figs 3</xref><xref ref-type="fig" rid="F4">, 4</xref><xref ref-type="fig" rid="F18">, 18E–H</xref></tp:nomenclature><tp:treatment-sec sec-type="type material" id="SECID0ESNAE"><title>Type material.</title><p><bold><italic>Holotype</italic></bold> ♂ (<abbrev xmlns:xlink="http://www.w3.org/1999/xlink" xlink:title="Institute of Zoology, Chinese Academy of Sciences" id="ABBRID0E4NAE" xlink:type="simple">IZCAS</abbrev>-Ar43097), China: Yunnan, Xishuangbanna, Menghai County, Menghai Township, Mengweng Village, Wengnan, secondary forest (<named-content xmlns:xlink="http://www.w3.org/1999/xlink" content-type="dwc:verbatimCoordinates" xlink:type="simple"><named-content content-type="geo-json" specific-use="{&#34;type&#34;:&#34;Point&#34;,&#34;coordinates&#34;:[100.367167,22.082333]}" id="NCID0EEOAE" xlink:type="simple">22°4.94'N, 100°22.03'E</named-content></named-content>, ca 1150 m), 2.VII.2013, Q.Y. Zhao &amp; Z.G. Chen leg. <bold><italic>Paratypes</italic></bold>: 1♂1♀ (<abbrev xmlns:xlink="http://www.w3.org/1999/xlink" xlink:title="Institute of Zoology, Chinese Academy of Sciences" id="ABBRID0EMOAE" xlink:type="simple">IZCAS</abbrev>-Ar43098–43099), same data as holotype; 1♂ (<abbrev xmlns:xlink="http://www.w3.org/1999/xlink" xlink:title="Institute of Zoology, Chinese Academy of Sciences" id="ABBRID0EQOAE" xlink:type="simple">IZCAS</abbrev>-Ar43100), Mengla County, Mohan Township, Shanggang Village, Xiaolongha, valley rainforest (<named-content xmlns:xlink="http://www.w3.org/1999/xlink" content-type="dwc:verbatimCoordinates" xlink:type="simple"><named-content content-type="geo-json" specific-use="{&#34;type&#34;:&#34;Point&#34;,&#34;coordinates&#34;:[101.605333,21.404167]}" id="NCID0EXOAE" xlink:type="simple">21°24.25'N, 101°36.32'E</named-content></named-content>, ca 760 m), 15.VI.2013, Q.Y. Zhao &amp; Z.G. Chen leg.</p></tp:treatment-sec><tp:treatment-sec sec-type="etymology" id="SECID0E3OAE"><title>Etymology.</title><p>The specific name is a combination of the Latin prefix “bi-” and “dentatus” (two toothed), referring to the two heavily sclerotized denticulate protuberances on the tibia of the male palp.</p></tp:treatment-sec><tp:treatment-sec sec-type="diagnosis" id="SECID0EBPAE"><title>Diagnosis.</title><p>The new species resembles <italic><tp:taxon-name><tp:taxon-name-part taxon-name-part-type="genus" reg="Araneus">A.</tp:taxon-name-part><tp:taxon-name-part taxon-name-part-type="species" reg="bidentatoides">bidentatoides</tp:taxon-name-part></tp:taxon-name></italic> sp. nov. in appearance, but differs in the following: 1) copulatory openings located at lateral ends of the scape groove vs at anterolateral base of the scape (Fig. <xref ref-type="fig" rid="F5">5A</xref>); 2) copulatory ducts not expanded vs expanded at their origin (Fig. <xref ref-type="fig" rid="F5">5C</xref>); 3) embolus slender, a bit more slender than the patellar bristle vs embolus stout, several times bigger than the patellar bristle (Fig. <xref ref-type="fig" rid="F6">6A, C, D</xref>); 4) distal end of the terminal apophysis not tapered to a long tip vs tapered (Fig. <xref ref-type="fig" rid="F6">6</xref>); 5) median apophysis slightly curved vs curved about 90° (Fig. <xref ref-type="fig" rid="F6">6A</xref>); 6) tibia with 2 heavily sclerotized denticulate protuberances vs protuberances absent (Fig. <xref ref-type="fig" rid="F6">6A, B</xref>); and 7) fovea region and sides of thoracic region paler than thoracic region vs unicolor (Fig. <xref ref-type="fig" rid="F5">5D–G</xref>).</p></tp:treatment-sec><tp:treatment-sec sec-type="description" id="SECID0EOQAE"><title>Description.</title><p><bold>Male</bold> (holotype, Figs <xref ref-type="fig" rid="F3">3E, F</xref>, <xref ref-type="fig" rid="F4">4</xref>, <xref ref-type="fig" rid="F18">18E–H</xref>). Total length 2.70. Carapace 1.60 long, 1.20 wide. Abdomen 1.50 long, 0.95 wide. Clypeus 0.13 high. Eye sizes and interdistances: <abbrev xmlns:xlink="http://www.w3.org/1999/xlink" xlink:title="anterior median eye" id="ABBRID0ECRAE" xlink:type="simple">AME</abbrev> 0.13, <abbrev xmlns:xlink="http://www.w3.org/1999/xlink" xlink:title="anterior lateral eye" id="ABBRID0EGRAE" xlink:type="simple">ALE</abbrev> 0.10, <abbrev xmlns:xlink="http://www.w3.org/1999/xlink" xlink:title="posterior median eye" id="ABBRID0EKRAE" xlink:type="simple">PME</abbrev> 0.13, <abbrev xmlns:xlink="http://www.w3.org/1999/xlink" xlink:title="posterior lateral eye" id="ABBRID0EORAE" xlink:type="simple">PLE</abbrev> 0.13, <abbrev xmlns:xlink="http://www.w3.org/1999/xlink" xlink:title="anterior median eye" id="ABBRID0ESRAE" xlink:type="simple">AME</abbrev>–<abbrev xmlns:xlink="http://www.w3.org/1999/xlink" xlink:title="anterior median eye" id="ABBRID0EWRAE" xlink:type="simple">AME</abbrev> 0.13, <abbrev xmlns:xlink="http://www.w3.org/1999/xlink" xlink:title="anterior median eye" id="ABBRID0E1RAE" xlink:type="simple">AME</abbrev>–<abbrev xmlns:xlink="http://www.w3.org/1999/xlink" xlink:title="anterior lateral eye" id="ABBRID0E5RAE" xlink:type="simple">ALE</abbrev> 0.10, <abbrev xmlns:xlink="http://www.w3.org/1999/xlink" xlink:title="posterior median eye" id="ABBRID0ECSAE" xlink:type="simple">PME</abbrev>–<abbrev xmlns:xlink="http://www.w3.org/1999/xlink" xlink:title="posterior median eye" id="ABBRID0EGSAE" xlink:type="simple">PME</abbrev> 0.13, <abbrev xmlns:xlink="http://www.w3.org/1999/xlink" xlink:title="posterior median eye" id="ABBRID0EKSAE" xlink:type="simple">PME</abbrev>–<abbrev xmlns:xlink="http://www.w3.org/1999/xlink" xlink:title="posterior lateral eye" id="ABBRID0EOSAE" xlink:type="simple">PLE</abbrev> 0.20, <abbrev xmlns:xlink="http://www.w3.org/1999/xlink" xlink:title="median ocular area" id="ABBRID0ESSAE" xlink:type="simple">MOA</abbrev> length 0.23, anterior width 0.35, posterior width 0.35. Leg measurements: I 5.45 (1.65, 2.00, 1.15, 0.65), II 4.50 (1.45, 1.55, 0.95, 0.55), III 3.05 (1.00, 1.05, 0.55, 0.45), IV 4.15 (1.40, 1.40, 0.85, 0.50). Carapace pear-shaped, grayish black with yellow patches around fovea and on lateral edges of thoracic region, ALEs, PMEs and PLEs with black base, with pale setae, cervical groove inconspicuous. Chelicerae yellowish brown, 5 promarginal teeth, 3 retromarginal teeth. Endites and labium dark brown at base, paler distally, endites square, labium triangular. Sternum cordiform, dark brown with dark setae. Legs yellow with grayish brown annuli, tibia I with 9 macrosetae, tibia II with 11 macrosetae, tibia III with 7 macrosetae, tibia IV with 8 macrosetae. Abdomen elliptical, about 1.25 times longer than wide, covered with gray setae, dorsum yellow with white spot anteriorly and irregular black markings; venter yellow with dark brown patches. Spinnerets yellowish brown.</p><fig id="F3" position="float" orientation="portrait"><object-id xmlns:xlink="http://www.w3.org/1999/xlink" content-type="doi" xlink:type="simple">10.3897/zookeys.1137.96306.figure3</object-id><object-id xmlns:xlink="http://www.w3.org/1999/xlink" content-type="arpha" xlink:type="simple">975DE745-BBE5-5FDB-BFF4-FA7C3708AAA5</object-id><label>Figure 3.</label><caption><p><italic><tp:taxon-name><tp:taxon-name-part taxon-name-part-type="genus" reg="Araneus">Araneus</tp:taxon-name-part><tp:taxon-name-part taxon-name-part-type="species" reg="bidentatus">bidentatus</tp:taxon-name-part></tp:taxon-name></italic> sp. nov. <bold>A–D, G, H</bold> female paratype <abbrev xmlns:xlink="http://www.w3.org/1999/xlink" xlink:title="Institute of Zoology, Chinese Academy of Sciences" id="ABBRID0ELTAE" xlink:type="simple">IZCAS</abbrev>-Ar43098 <bold>E, F</bold> male holotype <bold>A</bold> epigyne, ventral view <bold>B</bold> ibid., lateral view <bold>C</bold> ibid., posterior view <bold>D</bold> vulva, posterior view <bold>E</bold> habitus, dorsal view <bold>F</bold> ibid., lateral view <bold>G</bold> ibid., dorsal view <bold>H</bold> ibid., ventral view. Scale bars: 0.1 mm (<bold>A–D</bold>); 1 mm (<bold>E–H</bold>).</p></caption><graphic xmlns:xlink="http://www.w3.org/1999/xlink" xlink:href="zookeys-1137-075_article-96306__-g003.jpg" position="float" orientation="portrait" xlink:type="simple" id="oo_786260.jpg"><uri content-type="original_file" xlink:type="simple">https://binary.pensoft.net/fig/786260</uri></graphic></fig><p><bold><italic>Palp</italic></bold> (Fig. <xref ref-type="fig" rid="F4">4</xref>): patella with 2 bristles; tibia with 2 heavily sclerotized denticulate protuberances (fig. 4B, E); paracymbium widened at base, with a finger-like tip; median apophysis shorter than the conductor, tapered to a pointed tip; embolus slender, slightly curved; conductor very wide, semicircular in prolateral view; terminal apophysis extremely large, heavily sclerotized, with 2 widely separated protuberances in apical view.</p><fig id="F4" position="float" orientation="portrait"><object-id xmlns:xlink="http://www.w3.org/1999/xlink" content-type="doi" xlink:type="simple">10.3897/zookeys.1137.96306.figure4</object-id><object-id xmlns:xlink="http://www.w3.org/1999/xlink" content-type="arpha" xlink:type="simple">6086D6B0-FED2-5BD6-8F6D-BF071B5EC5DE</object-id><label>Figure 4.</label><caption><p><italic><tp:taxon-name><tp:taxon-name-part taxon-name-part-type="genus" reg="Araneus">Araneus</tp:taxon-name-part><tp:taxon-name-part taxon-name-part-type="species" reg="bidentatus">bidentatus</tp:taxon-name-part></tp:taxon-name></italic> sp. nov. male holotype <bold>A</bold> male palp, prolateral view <bold>B</bold> ibid., retrolateral view <bold>C</bold> ibid., ventral view <bold>D</bold> ibid., apical view <bold>E</bold> tibia of left male palp, retrolateral view. Scale bars: 0.1 mm.</p></caption><graphic xmlns:xlink="http://www.w3.org/1999/xlink" xlink:href="zookeys-1137-075_article-96306__-g004.jpg" position="float" orientation="portrait" xlink:type="simple" id="oo_786261.jpg"><uri content-type="original_file" xlink:type="simple">https://binary.pensoft.net/fig/786261</uri></graphic></fig><p><bold>Female</bold> (paratype <abbrev xmlns:xlink="http://www.w3.org/1999/xlink" xlink:title="Institute of Zoology, Chinese Academy of Sciences" id="ABBRID0E2VAE" xlink:type="simple">IZCAS</abbrev>-Ar43098, Fig. <xref ref-type="fig" rid="F3">3A–D, G, H</xref>). Total length 3.25. Carapace 1.55 long, 1.15 wide. Abdomen 2.35 long, 1.90 wide. Clypeus 0.08 high. Eye sizes and interdistances: <abbrev xmlns:xlink="http://www.w3.org/1999/xlink" xlink:title="anterior median eye" id="ABBRID0EDWAE" xlink:type="simple">AME</abbrev> 0.13, <abbrev xmlns:xlink="http://www.w3.org/1999/xlink" xlink:title="anterior lateral eye" id="ABBRID0EHWAE" xlink:type="simple">ALE</abbrev> 0.08, <abbrev xmlns:xlink="http://www.w3.org/1999/xlink" xlink:title="posterior median eye" id="ABBRID0ELWAE" xlink:type="simple">PME</abbrev> 0.13, <abbrev xmlns:xlink="http://www.w3.org/1999/xlink" xlink:title="posterior lateral eye" id="ABBRID0EPWAE" xlink:type="simple">PLE</abbrev> 0.10, <abbrev xmlns:xlink="http://www.w3.org/1999/xlink" xlink:title="anterior median eye" id="ABBRID0ETWAE" xlink:type="simple">AME</abbrev>–<abbrev xmlns:xlink="http://www.w3.org/1999/xlink" xlink:title="anterior median eye" id="ABBRID0EXWAE" xlink:type="simple">AME</abbrev> 0.13, <abbrev xmlns:xlink="http://www.w3.org/1999/xlink" xlink:title="anterior median eye" id="ABBRID0E2WAE" xlink:type="simple">AME</abbrev>–<abbrev xmlns:xlink="http://www.w3.org/1999/xlink" xlink:title="anterior lateral eye" id="ABBRID0E6WAE" xlink:type="simple">ALE</abbrev> 0.18, <abbrev xmlns:xlink="http://www.w3.org/1999/xlink" xlink:title="posterior median eye" id="ABBRID0EDXAE" xlink:type="simple">PME</abbrev>–<abbrev xmlns:xlink="http://www.w3.org/1999/xlink" xlink:title="posterior median eye" id="ABBRID0EHXAE" xlink:type="simple">PME</abbrev> 0.15, <abbrev xmlns:xlink="http://www.w3.org/1999/xlink" xlink:title="posterior median eye" id="ABBRID0ELXAE" xlink:type="simple">PME</abbrev>–<abbrev xmlns:xlink="http://www.w3.org/1999/xlink" xlink:title="posterior lateral eye" id="ABBRID0EPXAE" xlink:type="simple">PLE</abbrev> 0.25, <abbrev xmlns:xlink="http://www.w3.org/1999/xlink" xlink:title="median ocular area" id="ABBRID0ETXAE" xlink:type="simple">MOA</abbrev> length 0.33, anterior width 0.35, posterior width 0.33. Habitus similar to that of male but with a pair of low anterolateral humps and a little paler.</p><p><bold><italic>Epigyne</italic></bold> (Fig. <xref ref-type="fig" rid="F3">3A–D</xref>): about 1.5 times wider than long; scape triangular, very short, about 5 times wider than long, distally with transverse groove; copulatory openings on the ends of the groove; copulatory ducts longer than the spermatheca diameter, curved; spermathecae globular, touching each other.</p><p><bold><italic>Variation</italic>.</bold> Total length: ♂♂ 2.70–3.25.</p></tp:treatment-sec><tp:treatment-sec sec-type="distribution" id="SECID0EJYAE"><title>Distribution.</title><p>Known only from type localities (Yunnan, China).</p></tp:treatment-sec><tp:treatment-sec><!--Section generated to contain objects referenced in tp:taxon-treatment.--><fig id="F18" position="float" orientation="portrait"><object-id xmlns:xlink="http://www.w3.org/1999/xlink" content-type="doi" xlink:type="simple">10.3897/zookeys.1137.96306.figure18</object-id><object-id xmlns:xlink="http://www.w3.org/1999/xlink" content-type="arpha" xlink:type="simple">0EA67AF7-6FE9-5A48-B753-BA18D26FA736</object-id><label>Figure 18.</label><caption><p>Legs of <italic><tp:taxon-name><tp:taxon-name-part taxon-name-part-type="genus" reg="Araneus">Araneus</tp:taxon-name-part></tp:taxon-name></italic> spp. <bold>A–D</bold><italic><tp:taxon-name><tp:taxon-name-part taxon-name-part-type="genus" reg="Araneus">A.</tp:taxon-name-part><tp:taxon-name-part taxon-name-part-type="species" reg="arcuatus">arcuatus</tp:taxon-name-part></tp:taxon-name></italic> sp. nov., male holotype <bold>A</bold> leg I <bold>B</bold> leg II <bold>C</bold> leg III <bold>D</bold> leg IV <bold>E–H</bold><italic><tp:taxon-name><tp:taxon-name-part taxon-name-part-type="genus" reg="Araneus">A.</tp:taxon-name-part><tp:taxon-name-part taxon-name-part-type="species" reg="bidentatus">bidentatus</tp:taxon-name-part></tp:taxon-name></italic> sp. nov., male holotype <bold>E</bold> leg I <bold>F</bold> leg II <bold>G</bold> leg III <bold>H</bold> leg IV <bold>I, J</bold><italic><tp:taxon-name><tp:taxon-name-part taxon-name-part-type="genus" reg="Araneus">A.</tp:taxon-name-part><tp:taxon-name-part taxon-name-part-type="species" reg="complanatus">complanatus</tp:taxon-name-part></tp:taxon-name></italic> sp. nov., female paratype Ar43106 <bold>I</bold> leg I <bold>J</bold> leg II <bold>K, L</bold><italic><tp:taxon-name><tp:taxon-name-part taxon-name-part-type="genus" reg="Araneus">A.</tp:taxon-name-part><tp:taxon-name-part taxon-name-part-type="species" reg="cucullatus">cucullatus</tp:taxon-name-part></tp:taxon-name></italic> sp. nov., female paratype Ar43110 <bold>K</bold> leg I <bold>L</bold> leg II. Scale bars: 1 mm.</p></caption><graphic xmlns:xlink="http://www.w3.org/1999/xlink" xlink:href="zookeys-1137-075_article-96306__-g018.jpg" position="float" orientation="portrait" xlink:type="simple" id="oo_786275.jpg"><uri content-type="original_file" xlink:type="simple">https://binary.pensoft.net/fig/786275</uri></graphic></fig><fig id="F5" position="float" orientation="portrait"><object-id xmlns:xlink="http://www.w3.org/1999/xlink" content-type="doi" xlink:type="simple">10.3897/zookeys.1137.96306.figure5</object-id><object-id xmlns:xlink="http://www.w3.org/1999/xlink" content-type="arpha" xlink:type="simple">D1DED1B2-F65A-5EFE-A1F8-4EBF168D8785</object-id><label>Figure 5.</label><caption><p><italic><tp:taxon-name><tp:taxon-name-part taxon-name-part-type="genus" reg="Araneus">Araneus</tp:taxon-name-part><tp:taxon-name-part taxon-name-part-type="species" reg="bidentatoides">bidentatoides</tp:taxon-name-part></tp:taxon-name></italic> sp. nov. <bold>A–C, F, G</bold> female paratype <abbrev xmlns:xlink="http://www.w3.org/1999/xlink" xlink:title="Institute of Zoology, Chinese Academy of Sciences" id="ABBRID0EA6AE" xlink:type="simple">IZCAS</abbrev>-Ar43102 <bold>D, E</bold> male holotype <bold>A</bold> epigyne, ventral view <bold>B</bold> ibid., posterior view <bold>C</bold> vulva, posterior view <bold>D</bold> habitus, dorsal view <bold>E</bold> ibid., lateral view <bold>F</bold> ibid., dorsal view <bold>G</bold> ibid., ventral view. Scale bars: 0.1 mm (<bold>A–C</bold>); 1 mm (<bold>D–G</bold>).</p></caption><graphic xmlns:xlink="http://www.w3.org/1999/xlink" xlink:href="zookeys-1137-075_article-96306__-g005.jpg" position="float" orientation="portrait" xlink:type="simple" id="oo_786262.jpg"><uri content-type="original_file" xlink:type="simple">https://binary.pensoft.net/fig/786262</uri></graphic></fig><fig id="F6" position="float" orientation="portrait"><object-id xmlns:xlink="http://www.w3.org/1999/xlink" content-type="doi" xlink:type="simple">10.3897/zookeys.1137.96306.figure6</object-id><object-id xmlns:xlink="http://www.w3.org/1999/xlink" content-type="arpha" xlink:type="simple">E889D5CB-C247-5598-AA97-8C8B7926F5AE</object-id><label>Figure 6.</label><caption><p><italic><tp:taxon-name><tp:taxon-name-part taxon-name-part-type="genus" reg="Araneus">Araneus</tp:taxon-name-part><tp:taxon-name-part taxon-name-part-type="species" reg="bidentatoides">bidentatoides</tp:taxon-name-part></tp:taxon-name></italic> sp. nov. male holotype <bold>A</bold> male palp, prolateral view <bold>B</bold> ibid., retrolateral view <bold>C</bold> ibid., ventral view <bold>D</bold> ibid., apical view. Scale bars: 0.1 mm.</p></caption><graphic xmlns:xlink="http://www.w3.org/1999/xlink" xlink:href="zookeys-1137-075_article-96306__-g006.jpg" position="float" orientation="portrait" xlink:type="simple" id="oo_786263.jpg"><uri content-type="original_file" xlink:type="simple">https://binary.pensoft.net/fig/786263</uri></graphic></fig></tp:treatment-sec></tp:taxon-treatment>
