# Supplementary material for: ﻿On eleven new species of the orb-weaver spider genus Araneus Clerck, 1757 (Araneae, Araneidae) from Xishuangbanna, Yunnan, China
Source: Zookeys. 2022 Dec 22;1137:75–108. doi: 10.3897/zookeys.1137.96306 (PMC9836476; doi:10.3897/zookeys.1137.96306)
Supplement: XML Treatment for Araneus bidentatoides [file zookeys.1137.96306-treatment4.xml]

<!DOCTYPE tp:taxon-treatment
  PUBLIC "-//TaxonX//DTD Taxonomic Treatment Publishing DTD v0 20100105//EN" "tax-treatment-NSO.dtd">
<tp:taxon-treatment xmlns:tp="http://www.plazi.org/taxpub"><tp:treatment-meta><kwd-group><label>Taxon classification</label><kwd>
                <named-content content-type="kingdom">Animalia</named-content>
              </kwd><kwd>
                <named-content content-type="order">Araneae</named-content>
              </kwd><kwd>
                <named-content content-type="family">Araneidae</named-content>
              </kwd></kwd-group><mixed-citation publication-type="journal"><person-group><name><surname>Mi</surname><given-names>Xiaoqi</given-names></name><name><surname>Li</surname><given-names>Shuqiang</given-names></name></person-group><article-title>﻿On eleven new species of the orb-weaver spider genus <italic><tp:taxon-name><tp:taxon-name-part taxon-name-part-type="genus" reg="Araneus">Araneus</tp:taxon-name-part></tp:taxon-name></italic> Clerck, 1757 (<tp:taxon-name><tp:taxon-name-part taxon-name-part-type="order">Araneae</tp:taxon-name-part></tp:taxon-name>, <tp:taxon-name><tp:taxon-name-part taxon-name-part-type="family">Araneidae</tp:taxon-name-part></tp:taxon-name>) from Xishuangbanna, Yunnan, China</article-title><source>Zookeys</source><day>22</day><month>12</month><year>2022</year><volume>1137</volume><fpage>75</fpage><lpage>108</lpage><pub-id pub-id-type="doi">10.3897/zookeys.1137.96306</pub-id></mixed-citation></tp:treatment-meta><tp:nomenclature><label>﻿</label><tp:taxon-name>
              <object-id xmlns:xlink="http://www.w3.org/1999/xlink" content-type="arpha" xlink:type="simple">8636D7C8-22FC-566C-BF74-E6DEAEBB8F77</object-id>
              <tp:taxon-name-part taxon-name-part-type="genus" reg="Araneus">Araneus</tp:taxon-name-part>
              <tp:taxon-name-part taxon-name-part-type="species" reg="bidentatoides">bidentatoides</tp:taxon-name-part>
              <object-id xmlns:xlink="http://www.w3.org/1999/xlink" content-type="zoobank" xlink:type="simple">https://zoobank.org/BA43FA37-7907-40AF-AE3D-864928F7F4D3</object-id>
            </tp:taxon-name><tp:taxon-status xmlns:xlink="http://www.w3.org/1999/xlink" xlink:type="simple">sp. nov.</tp:taxon-status><xref ref-type="fig" rid="F5">Figs 5</xref><xref ref-type="fig" rid="F6">, 6</xref></tp:nomenclature><tp:treatment-sec sec-type="type material" id="SECID0E6ZAE"><title>Type material.</title><p><bold><italic>Holotype</italic></bold> ♂ (<abbrev xmlns:xlink="http://www.w3.org/1999/xlink" xlink:title="Institute of Zoology, Chinese Academy of Sciences" id="ABBRID0EK1AE" xlink:type="simple">IZCAS</abbrev>-Ar43101), China: Yunnan, Xishuangbanna, Jinghong City, Mengyang Township, around Baihuashan tunnel, seasonal rainforest (<named-content xmlns:xlink="http://www.w3.org/1999/xlink" content-type="dwc:verbatimCoordinates" xlink:type="simple"><named-content content-type="geo-json" specific-use="{&#34;type&#34;:&#34;Point&#34;,&#34;coordinates&#34;:[100.887000,22.158500]}" id="NCID0ER1AE" xlink:type="simple">22°9.51'N, 100°53.22'E</named-content></named-content>, ca 890 m), 25.VI.2013, Q.Y. Zhao &amp; Z.G. Chen leg. <bold><italic>Paratype</italic></bold>: 1♀ (<abbrev xmlns:xlink="http://www.w3.org/1999/xlink" xlink:title="Institute of Zoology, Chinese Academy of Sciences" id="ABBRID0EZ1AE" xlink:type="simple">IZCAS</abbrev>-Ar43102), Mengla County, Menglun Township, Menglun Nature Reserve, rubber plantation (<named-content xmlns:xlink="http://www.w3.org/1999/xlink" content-type="dwc:verbatimCoordinates" xlink:type="simple"><named-content content-type="geo-json" specific-use="{&#34;type&#34;:&#34;Point&#34;,&#34;coordinates&#34;:[101.278667,21.912167]}" id="NCID0EA2AE" xlink:type="simple">21°54.73'N, 101°16.72'E</named-content></named-content>, ca 590 m), 27.V.2013, Q.Y. Zhao &amp; Z.G. Chen leg.</p></tp:treatment-sec><tp:treatment-sec sec-type="etymology" id="SECID0EF2AE"><title>Etymology.</title><p>The specific name is a compound of “bidentatus” and the suffix “-oides”, referring to the resemblance of this species to <italic><tp:taxon-name><tp:taxon-name-part taxon-name-part-type="genus" reg="Araneus">A.</tp:taxon-name-part><tp:taxon-name-part taxon-name-part-type="species" reg="bidentatus">bidentatus</tp:taxon-name-part></tp:taxon-name></italic> sp. nov.</p></tp:treatment-sec><tp:treatment-sec sec-type="diagnosis" id="SECID0EW2AE"><title>Diagnosis.</title><p>See diagnosis above for the species <italic><tp:taxon-name><tp:taxon-name-part taxon-name-part-type="genus" reg="Araneus">A.</tp:taxon-name-part><tp:taxon-name-part taxon-name-part-type="species" reg="bidentatus">bidentatus</tp:taxon-name-part></tp:taxon-name></italic> sp. nov.</p></tp:treatment-sec><tp:treatment-sec sec-type="description" id="SECID0EH3AE"><title>Description.</title><p><bold>Male</bold> (holotype, Figs <xref ref-type="fig" rid="F5">5D, E</xref>, <xref ref-type="fig" rid="F6">6</xref>). Total length 2.75. Carapace 1.50 long, 1.15 wide. Abdomen 1.75 long, 1.25 wide. Clypeus 0.10 high. Eye sizes and interdistances: <abbrev xmlns:xlink="http://www.w3.org/1999/xlink" xlink:title="anterior median eye" id="ABBRID0EX3AE" xlink:type="simple">AME</abbrev> 0.13, <abbrev xmlns:xlink="http://www.w3.org/1999/xlink" xlink:title="anterior lateral eye" id="ABBRID0E23AE" xlink:type="simple">ALE</abbrev> 0.08, <abbrev xmlns:xlink="http://www.w3.org/1999/xlink" xlink:title="posterior median eye" id="ABBRID0E63AE" xlink:type="simple">PME</abbrev> 0.10, <abbrev xmlns:xlink="http://www.w3.org/1999/xlink" xlink:title="posterior lateral eye" id="ABBRID0ED4AE" xlink:type="simple">PLE</abbrev> 0.10, <abbrev xmlns:xlink="http://www.w3.org/1999/xlink" xlink:title="anterior median eye" id="ABBRID0EH4AE" xlink:type="simple">AME</abbrev>–<abbrev xmlns:xlink="http://www.w3.org/1999/xlink" xlink:title="anterior median eye" id="ABBRID0EL4AE" xlink:type="simple">AME</abbrev> 0.15, <abbrev xmlns:xlink="http://www.w3.org/1999/xlink" xlink:title="anterior median eye" id="ABBRID0EP4AE" xlink:type="simple">AME</abbrev>–<abbrev xmlns:xlink="http://www.w3.org/1999/xlink" xlink:title="anterior lateral eye" id="ABBRID0ET4AE" xlink:type="simple">ALE</abbrev> 0.13, <abbrev xmlns:xlink="http://www.w3.org/1999/xlink" xlink:title="posterior median eye" id="ABBRID0EX4AE" xlink:type="simple">PME</abbrev>–<abbrev xmlns:xlink="http://www.w3.org/1999/xlink" xlink:title="posterior median eye" id="ABBRID0E24AE" xlink:type="simple">PME</abbrev> 0.23, <abbrev xmlns:xlink="http://www.w3.org/1999/xlink" xlink:title="posterior median eye" id="ABBRID0E64AE" xlink:type="simple">PME</abbrev>–<abbrev xmlns:xlink="http://www.w3.org/1999/xlink" xlink:title="posterior lateral eye" id="ABBRID0ED5AE" xlink:type="simple">PLE</abbrev> 0.15, <abbrev xmlns:xlink="http://www.w3.org/1999/xlink" xlink:title="median ocular area" id="ABBRID0EH5AE" xlink:type="simple">MOA</abbrev> length 0.35, anterior width 0.35, posterior width 0.33. Leg measurements: I 4.35 (1.35, 1.55, 0.95, 0.50), II 3.70 (1.20, 1.25, 0.75, 0.50), III 2.70 (0.90, 0.90, 0.50, 0.40), IV 3.55 (1.15, 1.20, 0.75, 0.45). Carapace pear-shaped, dark brown, with pale setae, cervical groove slightly distinct. Chelicerae dark brown, 4 promarginal teeth, 3 retromarginal teeth. Endites wider than long, reddish brown, paler distally, labium triangular, dark brown, paler distally. Sternum cordiform, dark brown with a longitudinal reddish-yellow patch, with pale setae. Legs brown with yellow annuli, tibia I with 9 macrosetae, tibia II with 10 macrosetae, tibia III with 5 macrosetae, and tibia IV with 8 macrosetae. Abdomen elliptical, about 1.4 times longer than wide, with pair of very low humps anterolaterally, covered with pale setae, dorsum yellow with large white spot anteriorly, anterior half of humps black, posterior half whitish yellow, posterior abdomen with irregular dark markings; venter yellowish brown with irregular dark markings. Spinnerets yellowish brown.</p><fig id="F5" position="float" orientation="portrait"><object-id xmlns:xlink="http://www.w3.org/1999/xlink" content-type="doi" xlink:type="simple">10.3897/zookeys.1137.96306.figure5</object-id><object-id xmlns:xlink="http://www.w3.org/1999/xlink" content-type="arpha" xlink:type="simple">D1DED1B2-F65A-5EFE-A1F8-4EBF168D8785</object-id><label>Figure 5.</label><caption><p><italic><tp:taxon-name><tp:taxon-name-part taxon-name-part-type="genus" reg="Araneus">Araneus</tp:taxon-name-part><tp:taxon-name-part taxon-name-part-type="species" reg="bidentatoides">bidentatoides</tp:taxon-name-part></tp:taxon-name></italic> sp. nov. <bold>A–C, F, G</bold> female paratype <abbrev xmlns:xlink="http://www.w3.org/1999/xlink" xlink:title="Institute of Zoology, Chinese Academy of Sciences" id="ABBRID0EA6AE" xlink:type="simple">IZCAS</abbrev>-Ar43102 <bold>D, E</bold> male holotype <bold>A</bold> epigyne, ventral view <bold>B</bold> ibid., posterior view <bold>C</bold> vulva, posterior view <bold>D</bold> habitus, dorsal view <bold>E</bold> ibid., lateral view <bold>F</bold> ibid., dorsal view <bold>G</bold> ibid., ventral view. Scale bars: 0.1 mm (<bold>A–C</bold>); 1 mm (<bold>D–G</bold>).</p></caption><graphic xmlns:xlink="http://www.w3.org/1999/xlink" xlink:href="zookeys-1137-075_article-96306__-g005.jpg" position="float" orientation="portrait" xlink:type="simple" id="oo_786262.jpg"><uri content-type="original_file" xlink:type="simple">https://binary.pensoft.net/fig/786262</uri></graphic></fig><p><bold><italic>Palp</italic></bold> (Fig. <xref ref-type="fig" rid="F6">6</xref>): with 2 patellar bristles; median apophysis prominent, curved about 90° anticlockwise, distal end pointed toward tip of cymbium; embolus finger-like, tip slightly curved; conductor large, almost square in prolateral view; terminal apophysis with stout base, distally curved about 180° and tapered into tiny tip.</p><fig id="F6" position="float" orientation="portrait"><object-id xmlns:xlink="http://www.w3.org/1999/xlink" content-type="doi" xlink:type="simple">10.3897/zookeys.1137.96306.figure6</object-id><object-id xmlns:xlink="http://www.w3.org/1999/xlink" content-type="arpha" xlink:type="simple">E889D5CB-C247-5598-AA97-8C8B7926F5AE</object-id><label>Figure 6.</label><caption><p><italic><tp:taxon-name><tp:taxon-name-part taxon-name-part-type="genus" reg="Araneus">Araneus</tp:taxon-name-part><tp:taxon-name-part taxon-name-part-type="species" reg="bidentatoides">bidentatoides</tp:taxon-name-part></tp:taxon-name></italic> sp. nov. male holotype <bold>A</bold> male palp, prolateral view <bold>B</bold> ibid., retrolateral view <bold>C</bold> ibid., ventral view <bold>D</bold> ibid., apical view. Scale bars: 0.1 mm.</p></caption><graphic xmlns:xlink="http://www.w3.org/1999/xlink" xlink:href="zookeys-1137-075_article-96306__-g006.jpg" position="float" orientation="portrait" xlink:type="simple" id="oo_786263.jpg"><uri content-type="original_file" xlink:type="simple">https://binary.pensoft.net/fig/786263</uri></graphic></fig><p><bold>Female</bold> (paratype <abbrev xmlns:xlink="http://www.w3.org/1999/xlink" xlink:title="Institute of Zoology, Chinese Academy of Sciences" id="ABBRID0ENBAG" xlink:type="simple">IZCAS</abbrev>-Ar43102, Fig. <xref ref-type="fig" rid="F5">5A–C, F, G</xref>). Total length 4.20. Carapace 2.20 long, 1.45 wide. Abdomen 3.40 long, 3.20 wide. Clypeus 0.13 high. Eye sizes and interdistances: <abbrev xmlns:xlink="http://www.w3.org/1999/xlink" xlink:title="anterior median eye" id="ABBRID0EVBAG" xlink:type="simple">AME</abbrev> 0.15, <abbrev xmlns:xlink="http://www.w3.org/1999/xlink" xlink:title="anterior lateral eye" id="ABBRID0EZBAG" xlink:type="simple">ALE</abbrev> 0.08, <abbrev xmlns:xlink="http://www.w3.org/1999/xlink" xlink:title="posterior median eye" id="ABBRID0E4BAG" xlink:type="simple">PME</abbrev> 0.13, <abbrev xmlns:xlink="http://www.w3.org/1999/xlink" xlink:title="posterior lateral eye" id="ABBRID0EBCAG" xlink:type="simple">PLE</abbrev> 0.10, <abbrev xmlns:xlink="http://www.w3.org/1999/xlink" xlink:title="anterior median eye" id="ABBRID0EFCAG" xlink:type="simple">AME</abbrev>–<abbrev xmlns:xlink="http://www.w3.org/1999/xlink" xlink:title="anterior median eye" id="ABBRID0EJCAG" xlink:type="simple">AME</abbrev> 0.23, <abbrev xmlns:xlink="http://www.w3.org/1999/xlink" xlink:title="anterior median eye" id="ABBRID0ENCAG" xlink:type="simple">AME</abbrev>–<abbrev xmlns:xlink="http://www.w3.org/1999/xlink" xlink:title="anterior lateral eye" id="ABBRID0ERCAG" xlink:type="simple">ALE</abbrev> 0.23, <abbrev xmlns:xlink="http://www.w3.org/1999/xlink" xlink:title="posterior median eye" id="ABBRID0EVCAG" xlink:type="simple">PME</abbrev>–<abbrev xmlns:xlink="http://www.w3.org/1999/xlink" xlink:title="posterior median eye" id="ABBRID0EZCAG" xlink:type="simple">PME</abbrev> 0.25, <abbrev xmlns:xlink="http://www.w3.org/1999/xlink" xlink:title="posterior median eye" id="ABBRID0E4CAG" xlink:type="simple">PME</abbrev>–<abbrev xmlns:xlink="http://www.w3.org/1999/xlink" xlink:title="posterior lateral eye" id="ABBRID0EBDAG" xlink:type="simple">PLE</abbrev> 0.38, <abbrev xmlns:xlink="http://www.w3.org/1999/xlink" xlink:title="median ocular area" id="ABBRID0EFDAG" xlink:type="simple">MOA</abbrev> length 0.43, anterior width 0.45, posterior width 0.45. Leg measurements: I 5.25 (1.65, 1.90, 1.10, 0.60), II 4.65 (1.50, 1.65, 0.95, 0.55), III 3.35 (1.10, 1.15, 0.65, 0.45), IV 4.90 (1.70, 1.75, 0.95, 0.50). Habitus similar to that of male but abdomen slightly longer than wide.</p><p><bold><italic>Epigyne</italic></bold> (Fig. <xref ref-type="fig" rid="F5">5A–C</xref>): about 3 times wider than long; scape short, about 5 times wider than long, directed ventrally; copulatory openings concave, located at anterolateral base of scape; copulatory ducts longer than the spermatheca diameter, expanded at origin; spermathecae globular, less than half the spermatheca diameter apart.</p></tp:treatment-sec><tp:treatment-sec sec-type="distribution" id="SECID0EUDAG"><title>Distribution.</title><p>Known only from type localities (Yunnan, China).</p></tp:treatment-sec></tp:taxon-treatment>
