# Supplementary material for: ﻿On eleven new species of the orb-weaver spider genus Araneus Clerck, 1757 (Araneae, Araneidae) from Xishuangbanna, Yunnan, China
Source: Zookeys. 2022 Dec 22;1137:75–108. doi: 10.3897/zookeys.1137.96306 (PMC9836476; doi:10.3897/zookeys.1137.96306)
Supplement: XML Treatment for Araneus corrugis [file zookeys.1137.96306-treatment6.xml]

<!DOCTYPE tp:taxon-treatment
  PUBLIC "-//TaxonX//DTD Taxonomic Treatment Publishing DTD v0 20100105//EN" "tax-treatment-NSO.dtd">
<tp:taxon-treatment xmlns:tp="http://www.plazi.org/taxpub"><tp:treatment-meta><kwd-group><label>Taxon classification</label><kwd>
                <named-content content-type="kingdom">Animalia</named-content>
              </kwd><kwd>
                <named-content content-type="order">Araneae</named-content>
              </kwd><kwd>
                <named-content content-type="family">Araneidae</named-content>
              </kwd></kwd-group><mixed-citation publication-type="journal"><person-group><name><surname>Mi</surname><given-names>Xiaoqi</given-names></name><name><surname>Li</surname><given-names>Shuqiang</given-names></name></person-group><article-title>﻿On eleven new species of the orb-weaver spider genus <italic><tp:taxon-name><tp:taxon-name-part taxon-name-part-type="genus" reg="Araneus">Araneus</tp:taxon-name-part></tp:taxon-name></italic> Clerck, 1757 (<tp:taxon-name><tp:taxon-name-part taxon-name-part-type="order">Araneae</tp:taxon-name-part></tp:taxon-name>, <tp:taxon-name><tp:taxon-name-part taxon-name-part-type="family">Araneidae</tp:taxon-name-part></tp:taxon-name>) from Xishuangbanna, Yunnan, China</article-title><source>Zookeys</source><day>22</day><month>12</month><year>2022</year><volume>1137</volume><fpage>75</fpage><lpage>108</lpage><pub-id pub-id-type="doi">10.3897/zookeys.1137.96306</pub-id></mixed-citation></tp:treatment-meta><tp:nomenclature><label>﻿</label><tp:taxon-name>
              <object-id xmlns:xlink="http://www.w3.org/1999/xlink" content-type="arpha" xlink:type="simple">0D5B4551-3BF4-55E6-9AB1-8E8A04C025DD</object-id>
              <tp:taxon-name-part taxon-name-part-type="genus" reg="Araneus">Araneus</tp:taxon-name-part>
              <tp:taxon-name-part taxon-name-part-type="species" reg="corrugis">corrugis</tp:taxon-name-part>
              <object-id xmlns:xlink="http://www.w3.org/1999/xlink" content-type="zoobank" xlink:type="simple">https://zoobank.org/F66E9921-63C5-4F23-81B9-692C261258CC</object-id>
            </tp:taxon-name><tp:taxon-status xmlns:xlink="http://www.w3.org/1999/xlink" xlink:type="simple">sp. nov.</tp:taxon-status><xref ref-type="fig" rid="F9">Fig. 9</xref></tp:nomenclature><tp:treatment-sec sec-type="type material" id="SECID0E3QAG"><title>Type material.</title><p><bold><italic>Holotype</italic></bold> ♀ (<abbrev xmlns:xlink="http://www.w3.org/1999/xlink" xlink:title="Institute of Zoology, Chinese Academy of Sciences" id="ABBRID0EHRAG" xlink:type="simple">IZCAS</abbrev>-Ar43107), China: Yunnan, Xishuangbanna, Mengla County, Menglun Township, Menglun Nature Reserve, Lüshilin Forest Park, limestone tropical seasonal rainforest (<named-content xmlns:xlink="http://www.w3.org/1999/xlink" content-type="dwc:verbatimCoordinates" xlink:type="simple"><named-content content-type="geo-json" specific-use="{&#34;type&#34;:&#34;Point&#34;,&#34;coordinates&#34;:[101.282500,21.911333]}" id="NCID0EORAG" xlink:type="simple">21°54.68'N, 101°16.95'E</named-content></named-content>, ca 640 m), 10.VIII.2018 night, C. Wang leg. <bold><italic>Paratype</italic></bold>: 1♀ (<abbrev xmlns:xlink="http://www.w3.org/1999/xlink" xlink:title="Institute of Zoology, Chinese Academy of Sciences" id="ABBRID0EWRAG" xlink:type="simple">IZCAS</abbrev>-Ar43108), <abbrev xmlns:xlink="http://www.w3.org/1999/xlink" xlink:title="Xishuangbanna Tropical Botanical Garden" id="ABBRID0E1RAG" xlink:type="simple">XTBG</abbrev>, eastern part (<named-content xmlns:xlink="http://www.w3.org/1999/xlink" content-type="dwc:verbatimCoordinates" xlink:type="simple"><named-content content-type="geo-json" specific-use="{&#34;type&#34;:&#34;Point&#34;,&#34;coordinates&#34;:[101.272667,21.901167]}" id="NCID0EBSAG" xlink:type="simple">21°54.07'N, 101°16.36'E</named-content></named-content>, ca 540 m), 22.VII.2018, X.Q. Mi leg.</p></tp:treatment-sec><tp:treatment-sec sec-type="etymology" id="SECID0EGSAG"><title>Etymology.</title><p>The specific name comes from the Latin word “corrugis”, meaning “wrinkled”, referring to the texture of the epigyne basally; adjective.</p></tp:treatment-sec><tp:treatment-sec sec-type="diagnosis" id="SECID0ELSAG"><title>Diagnosis.</title><p>The new species resembles <italic><tp:taxon-name><tp:taxon-name-part taxon-name-part-type="genus" reg="Araneus">A.</tp:taxon-name-part><tp:taxon-name-part taxon-name-part-type="species" reg="gratiolus">gratiolus</tp:taxon-name-part></tp:taxon-name></italic> Yin, Wang, Xie &amp; Peng, 1990 in appearance, but it can be distinguished from the latter by the following: 1) distal part of the scape finger-like vs triangular (<xref ref-type="bibr" rid="B13">Yin et al. 1990</xref>: figs 79, 80); 2) distal part of the scape not grooved vs grooved (<xref ref-type="bibr" rid="B13">Yin et al. 1990</xref>: figs 79, 80); and 3) inner edge of the lateral plate straight in ventral view (arrows in Fig. <xref ref-type="fig" rid="F9">9A</xref>) vs arcuate (<xref ref-type="bibr" rid="B13">Yin et al. 1990</xref>: fig. 79).</p><fig id="F9" position="float" orientation="portrait"><object-id xmlns:xlink="http://www.w3.org/1999/xlink" content-type="doi" xlink:type="simple">10.3897/zookeys.1137.96306.figure9</object-id><object-id xmlns:xlink="http://www.w3.org/1999/xlink" content-type="arpha" xlink:type="simple">352FD25D-BBE2-5827-9B4B-EED8ADF29B77</object-id><label>Figure 9.</label><caption><p><italic><tp:taxon-name><tp:taxon-name-part taxon-name-part-type="genus" reg="Araneus">Araneus</tp:taxon-name-part><tp:taxon-name-part taxon-name-part-type="species" reg="corrugis">corrugis</tp:taxon-name-part></tp:taxon-name></italic> sp. nov. female holotype <bold>A</bold> epigyne, ventral view <bold>B</bold> ibid., lateral view <bold>C</bold> ibid., posterior view <bold>D</bold> vulva, posterior view <bold>E</bold> habitus, dorsal view <bold>F</bold> ibid., ventral view <bold>G</bold> ibid., lateral view. Scale bars: 0.1 mm (<bold>A–D</bold>); 1 mm (<bold>E–G</bold>).</p></caption><graphic xmlns:xlink="http://www.w3.org/1999/xlink" xlink:href="zookeys-1137-075_article-96306__-g009.jpg" position="float" orientation="portrait" xlink:type="simple" id="oo_786266.jpg"><uri content-type="original_file" xlink:type="simple">https://binary.pensoft.net/fig/786266</uri></graphic></fig></tp:treatment-sec><tp:treatment-sec sec-type="description" id="SECID0EWUAG"><title>Description.</title><p><bold>Female</bold> (holotype, Fig. <xref ref-type="fig" rid="F9">9</xref>). Total length 5.20. Carapace 2.00 long, 1.70 wide. Abdomen 3.80 long, 3.20 wide. Clypeus 0.13 high. Eye sizes and interdistances: <abbrev xmlns:xlink="http://www.w3.org/1999/xlink" xlink:title="anterior median eye" id="ABBRID0ECVAG" xlink:type="simple">AME</abbrev> 0.18, <abbrev xmlns:xlink="http://www.w3.org/1999/xlink" xlink:title="anterior lateral eye" id="ABBRID0EGVAG" xlink:type="simple">ALE</abbrev> 0.13, <abbrev xmlns:xlink="http://www.w3.org/1999/xlink" xlink:title="posterior median eye" id="ABBRID0EKVAG" xlink:type="simple">PME</abbrev> 0.15, <abbrev xmlns:xlink="http://www.w3.org/1999/xlink" xlink:title="posterior lateral eye" id="ABBRID0EOVAG" xlink:type="simple">PLE</abbrev> 0.13, <abbrev xmlns:xlink="http://www.w3.org/1999/xlink" xlink:title="anterior median eye" id="ABBRID0ESVAG" xlink:type="simple">AME</abbrev>–<abbrev xmlns:xlink="http://www.w3.org/1999/xlink" xlink:title="anterior median eye" id="ABBRID0EWVAG" xlink:type="simple">AME</abbrev> 0.13, <abbrev xmlns:xlink="http://www.w3.org/1999/xlink" xlink:title="anterior median eye" id="ABBRID0E1VAG" xlink:type="simple">AME</abbrev>–<abbrev xmlns:xlink="http://www.w3.org/1999/xlink" xlink:title="anterior lateral eye" id="ABBRID0E5VAG" xlink:type="simple">ALE</abbrev> 0.13, <abbrev xmlns:xlink="http://www.w3.org/1999/xlink" xlink:title="posterior median eye" id="ABBRID0ECWAG" xlink:type="simple">PME</abbrev>–<abbrev xmlns:xlink="http://www.w3.org/1999/xlink" xlink:title="posterior median eye" id="ABBRID0EGWAG" xlink:type="simple">PME</abbrev> 0.10, <abbrev xmlns:xlink="http://www.w3.org/1999/xlink" xlink:title="posterior median eye" id="ABBRID0EKWAG" xlink:type="simple">PME</abbrev>–<abbrev xmlns:xlink="http://www.w3.org/1999/xlink" xlink:title="posterior lateral eye" id="ABBRID0EOWAG" xlink:type="simple">PLE</abbrev> 0.18, <abbrev xmlns:xlink="http://www.w3.org/1999/xlink" xlink:title="median ocular area" id="ABBRID0ESWAG" xlink:type="simple">MOA</abbrev> length 0.38, anterior width 0.38, posterior width 0.35. Leg measurements: I 11.20 (3.00, 3.50, 3.60, 1.10), II 9.30 (2.70, 3.00, 2.70, 0.90), III 5.40 (1.70, 1.80, 1.30, 0.60), IV 9.10 (2.90, 3.00, 2.40, 0.80). Carapace pear-shaped, yellow, with pale setae, cervical groove distinct. Chelicerae yellowish brown, 4 promarginal and 3 retromarginal teeth. Endites almost rectangular, yellowish brown at base and paler distally, labium triangular, grayish brown, paler distally. Sternum cordiform, yellow, with dark setae. Legs yellow without annulus. Abdomen oval, rounded anteriorly, slightly pointed posteriorly, with 4 pairs of sigillae, yellow with white scaly spots anteriorly; venter yellow. Spinnerets yellow.</p><p><bold><italic>Epigyne</italic></bold> (Fig. <xref ref-type="fig" rid="F9">9A–D</xref>): scape exceeding beyond the epigastric furrow, broad and wrinkled at base, distal half finger-like; copulatory openings narrow, near lateral edges of scape base; copulatory ducts 2 times longer than the spermatheca diameter; spermathecae globular, touching each other.</p><p><bold><italic>Variation</italic>.</bold> Total length: ♀♀ 5.20–6.70.</p></tp:treatment-sec><tp:treatment-sec sec-type="distribution" id="SECID0EIXAG"><title>Distribution.</title><p>Known only from type localities (Yunnan, China).</p></tp:treatment-sec><ref-list><ref id="B13"><mixed-citation xmlns:xlink="http://www.w3.org/1999/xlink" xlink:type="simple"><person-group><name name-style="western"><surname>Yin</surname><given-names>C</given-names></name><name name-style="western"><surname>Wang</surname><given-names>J</given-names></name><name name-style="western"><surname>Xie</surname><given-names>L</given-names></name><name name-style="western"><surname>Peng</surname><given-names>X</given-names></name></person-group> (<year>1990</year>) <source>New and newly recorded species of the spiders of family <tp:taxon-name><tp:taxon-name-part taxon-name-part-type="family">Araneidae</tp:taxon-name-part></tp:taxon-name> from China (<tp:taxon-name><tp:taxon-name-part taxon-name-part-type="class">Arachnida</tp:taxon-name-part></tp:taxon-name>, <tp:taxon-name><tp:taxon-name-part taxon-name-part-type="order">Araneae</tp:taxon-name-part></tp:taxon-name>). In: Spiders in China: One Hundred New and Newly Recorded Species of the Families <tp:taxon-name><tp:taxon-name-part taxon-name-part-type="family">Araneidae</tp:taxon-name-part></tp:taxon-name> and <tp:taxon-name><tp:taxon-name-part taxon-name-part-type="family">Agelenidae</tp:taxon-name-part></tp:taxon-name>.</source><publisher-name>Hunan Normal University Press</publisher-name>, <publisher-loc>Changsha</publisher-loc>, <size units="page">171 pp</size>.</mixed-citation></ref></ref-list></tp:taxon-treatment>
