# Supplementary material for: ﻿On eleven new species of the orb-weaver spider genus Araneus Clerck, 1757 (Araneae, Araneidae) from Xishuangbanna, Yunnan, China
Source: Zookeys. 2022 Dec 22;1137:75–108. doi: 10.3897/zookeys.1137.96306 (PMC9836476; doi:10.3897/zookeys.1137.96306)
Supplement: XML Treatment for Araneus cucullatus [file zookeys.1137.96306-treatment7.xml]

<!DOCTYPE tp:taxon-treatment
  PUBLIC "-//TaxonX//DTD Taxonomic Treatment Publishing DTD v0 20100105//EN" "tax-treatment-NSO.dtd">
<tp:taxon-treatment xmlns:tp="http://www.plazi.org/taxpub"><tp:treatment-meta><kwd-group><label>Taxon classification</label><kwd>
                <named-content content-type="kingdom">Animalia</named-content>
              </kwd><kwd>
                <named-content content-type="order">Araneae</named-content>
              </kwd><kwd>
                <named-content content-type="family">Araneidae</named-content>
              </kwd></kwd-group><mixed-citation publication-type="journal"><person-group><name><surname>Mi</surname><given-names>Xiaoqi</given-names></name><name><surname>Li</surname><given-names>Shuqiang</given-names></name></person-group><article-title>﻿On eleven new species of the orb-weaver spider genus <italic><tp:taxon-name><tp:taxon-name-part taxon-name-part-type="genus" reg="Araneus">Araneus</tp:taxon-name-part></tp:taxon-name></italic> Clerck, 1757 (<tp:taxon-name><tp:taxon-name-part taxon-name-part-type="order">Araneae</tp:taxon-name-part></tp:taxon-name>, <tp:taxon-name><tp:taxon-name-part taxon-name-part-type="family">Araneidae</tp:taxon-name-part></tp:taxon-name>) from Xishuangbanna, Yunnan, China</article-title><source>Zookeys</source><day>22</day><month>12</month><year>2022</year><volume>1137</volume><fpage>75</fpage><lpage>108</lpage><pub-id pub-id-type="doi">10.3897/zookeys.1137.96306</pub-id></mixed-citation></tp:treatment-meta><tp:nomenclature><label>﻿</label><tp:taxon-name>
              <object-id xmlns:xlink="http://www.w3.org/1999/xlink" content-type="arpha" xlink:type="simple">937655B0-12CA-5807-B600-8567E17D3795</object-id>
              <tp:taxon-name-part taxon-name-part-type="genus" reg="Araneus">Araneus</tp:taxon-name-part>
              <tp:taxon-name-part taxon-name-part-type="species" reg="cucullatus">cucullatus</tp:taxon-name-part>
              <object-id xmlns:xlink="http://www.w3.org/1999/xlink" content-type="zoobank" xlink:type="simple">https://zoobank.org/0B06353E-D025-4742-BA39-D1CAAD167DFB</object-id>
            </tp:taxon-name><tp:taxon-status xmlns:xlink="http://www.w3.org/1999/xlink" xlink:type="simple">sp. nov.</tp:taxon-status><xref ref-type="fig" rid="F10">Figs 10</xref><xref ref-type="fig" rid="F18">, 18K, L</xref></tp:nomenclature><tp:treatment-sec sec-type="type material" id="SECID0E5YAG"><title>Type material.</title><p><bold><italic>Holotype</italic></bold> ♀ (<abbrev xmlns:xlink="http://www.w3.org/1999/xlink" xlink:title="Institute of Zoology, Chinese Academy of Sciences" id="ABBRID0EJZAG" xlink:type="simple">IZCAS</abbrev>-Ar43109), China: Yunnan, Xishuangbanna, Mengla County, Menglun Township, Menglun Nature Reserve, Lüshilin Forest Park, limestone seasonal rainforest (<named-content xmlns:xlink="http://www.w3.org/1999/xlink" content-type="dwc:verbatimCoordinates" xlink:type="simple"><named-content content-type="geo-json" specific-use="{&#34;type&#34;:&#34;Point&#34;,&#34;coordinates&#34;:[101.281000,21.909333]}" id="NCID0EQZAG" xlink:type="simple">21°54.56'N, 101°16.86'E</named-content></named-content>, ca 610 m), 29.XI.2009, G. Tang leg. <bold><italic>Paratype</italic></bold>: 1♀ (<abbrev xmlns:xlink="http://www.w3.org/1999/xlink" xlink:title="Institute of Zoology, Chinese Academy of Sciences" id="ABBRID0EYZAG" xlink:type="simple">IZCAS</abbrev>-Ar43110), Lüshilin Forest Park (<named-content xmlns:xlink="http://www.w3.org/1999/xlink" content-type="dwc:verbatimCoordinates" xlink:type="simple"><named-content content-type="geo-json" specific-use="{&#34;type&#34;:&#34;Point&#34;,&#34;coordinates&#34;:[101.281667,21.911833]}" id="NCID0E6ZAG" xlink:type="simple">21°54.71'N, 101°16.90'E</named-content></named-content>, ca 660 m), 13.XI.2009, G. Tang leg.</p></tp:treatment-sec><tp:treatment-sec sec-type="etymology" id="SECID0EE1AG"><title>Etymology.</title><p>The specific name comes from the Latin word “cucullatus”, meaning “hooded”, referring to the hood on the ventral surface of the epigyne.</p></tp:treatment-sec><tp:treatment-sec sec-type="diagnosis" id="SECID0EJ1AG"><title>Diagnosis.</title><p>The new species resembles <italic><tp:taxon-name><tp:taxon-name-part taxon-name-part-type="genus" reg="Araneus">A.</tp:taxon-name-part><tp:taxon-name-part taxon-name-part-type="species" reg="arcuatus">arcuatus</tp:taxon-name-part></tp:taxon-name></italic> sp. nov. in appearance, but it can be distinguished from the latter by the following: 1) epigyne about 2 times wider than long vs about 1.65 times wider than long (Fig. <xref ref-type="fig" rid="F1">1A, B</xref>); 2) copulatory openings situated on posterior surface vs ventral surface (Fig. <xref ref-type="fig" rid="F1">1A, B</xref>); 3) spermathecae separated vs touching each other (Fig. <xref ref-type="fig" rid="F1">1B</xref>); and 4) abdomen with sparse, long setae vs lacking sparse, long setae (Fig. <xref ref-type="fig" rid="F1">1E</xref>).</p></tp:treatment-sec><tp:treatment-sec sec-type="description" id="SECID0EK2AG"><title>Description.</title><p><bold>Female</bold> (holotype, Fig. <xref ref-type="fig" rid="F10">10</xref>, paratype Ar43110, Fig. <xref ref-type="fig" rid="F18">18K, L</xref>). Total length 4.80. Carapace 1.90 long, 1.50 wide. Abdomen 3.30 long, 2.90 wide. Clypeus 0.13 high. Eye sizes and interdistances: <abbrev xmlns:xlink="http://www.w3.org/1999/xlink" xlink:title="anterior median eye" id="ABBRID0E12AG" xlink:type="simple">AME</abbrev> 0.13, <abbrev xmlns:xlink="http://www.w3.org/1999/xlink" xlink:title="anterior lateral eye" id="ABBRID0E52AG" xlink:type="simple">ALE</abbrev> 0.10, <abbrev xmlns:xlink="http://www.w3.org/1999/xlink" xlink:title="posterior median eye" id="ABBRID0EC3AG" xlink:type="simple">PME</abbrev> 0.13, <abbrev xmlns:xlink="http://www.w3.org/1999/xlink" xlink:title="posterior lateral eye" id="ABBRID0EG3AG" xlink:type="simple">PLE</abbrev> 0.10, <abbrev xmlns:xlink="http://www.w3.org/1999/xlink" xlink:title="anterior median eye" id="ABBRID0EK3AG" xlink:type="simple">AME</abbrev>–<abbrev xmlns:xlink="http://www.w3.org/1999/xlink" xlink:title="anterior median eye" id="ABBRID0EO3AG" xlink:type="simple">AME</abbrev> 0.15, <abbrev xmlns:xlink="http://www.w3.org/1999/xlink" xlink:title="anterior median eye" id="ABBRID0ES3AG" xlink:type="simple">AME</abbrev>–<abbrev xmlns:xlink="http://www.w3.org/1999/xlink" xlink:title="anterior lateral eye" id="ABBRID0EW3AG" xlink:type="simple">ALE</abbrev> 0.23, <abbrev xmlns:xlink="http://www.w3.org/1999/xlink" xlink:title="posterior median eye" id="ABBRID0E13AG" xlink:type="simple">PME</abbrev>–<abbrev xmlns:xlink="http://www.w3.org/1999/xlink" xlink:title="posterior median eye" id="ABBRID0E53AG" xlink:type="simple">PME</abbrev> 0.15, <abbrev xmlns:xlink="http://www.w3.org/1999/xlink" xlink:title="posterior median eye" id="ABBRID0EC4AG" xlink:type="simple">PME</abbrev>–<abbrev xmlns:xlink="http://www.w3.org/1999/xlink" xlink:title="posterior lateral eye" id="ABBRID0EG4AG" xlink:type="simple">PLE</abbrev> 0.20, <abbrev xmlns:xlink="http://www.w3.org/1999/xlink" xlink:title="median ocular area" id="ABBRID0EK4AG" xlink:type="simple">MOA</abbrev> length 0.38, anterior width 0.33, posterior width 0.38. Leg measurements: I 5.10 (1.40, 1.80, 1.30, 0.60), II 4.90 (1.40, 1.70, 1.20, 0.60), III 3.60 (1.10, 1.10, 0.90, 0.50), IV 4.80 (1.40, 1.70, 1.20, 0.50). Carapace pear-shaped, yellow, cervical groove distinct. Chelicerae yellow, 4 promarginal teeth, 3 retromarginal teeth. Endites almost rectangular, yellow with dark anterior edge, labium triangular, yellow. Sternum cordiform, yellow, with dark setae. Legs yellow without annulus, distal tibia, metatarsus, and tarsus of legs I and II with a cluster of dense macrosetae. Abdomen elliptical, whitish yellow, with sparse dark setae; venter grayish yellow with white scaly spots. Spinnerets grayish yellow.</p><fig id="F10" position="float" orientation="portrait"><object-id xmlns:xlink="http://www.w3.org/1999/xlink" content-type="doi" xlink:type="simple">10.3897/zookeys.1137.96306.figure10</object-id><object-id xmlns:xlink="http://www.w3.org/1999/xlink" content-type="arpha" xlink:type="simple">2812B9B2-EB45-587F-B2E7-C4FE620EACC6</object-id><label>Figure 10.</label><caption><p><italic><tp:taxon-name><tp:taxon-name-part taxon-name-part-type="genus" reg="Araneus">Araneus</tp:taxon-name-part><tp:taxon-name-part taxon-name-part-type="species" reg="cucullatus">cucullatus</tp:taxon-name-part></tp:taxon-name></italic> sp. nov. female holotype <bold>A</bold> epigyne, ventral view <bold>B</bold> ibid., posterior view <bold>C</bold> vulva, dorsal view <bold>D</bold> habitus, dorsal view <bold>E</bold> ibid., ventral view <bold>F</bold> ibid., lateral view. Scale bars: 0.1 mm (<bold>A–C</bold>); 1 mm (<bold>D–F</bold>).</p></caption><graphic xmlns:xlink="http://www.w3.org/1999/xlink" xlink:href="zookeys-1137-075_article-96306__-g010.jpg" position="float" orientation="portrait" xlink:type="simple" id="oo_786267.jpg"><uri content-type="original_file" xlink:type="simple">https://binary.pensoft.net/fig/786267</uri></graphic></fig><p><bold><italic>Epigyne</italic></bold> (Fig. <xref ref-type="fig" rid="F10">10A–C</xref>): about 2 times wider than long, with a hood; copulatory openings concave, at middle part of posterior surface; copulatory ducts slender, twisted at origin; spermathecae nearly globular, half the diameter apart.</p><p><bold><italic>Variation</italic>.</bold> Total length: ♀♀ 4.30–4.80.</p></tp:treatment-sec><tp:treatment-sec sec-type="distribution" id="SECID0EI6AG"><title>Distribution.</title><p>Known only from the type locality (Yunnan, China).</p></tp:treatment-sec><tp:treatment-sec><!--Section generated to contain objects referenced in tp:taxon-treatment.--><fig id="F18" position="float" orientation="portrait"><object-id xmlns:xlink="http://www.w3.org/1999/xlink" content-type="doi" xlink:type="simple">10.3897/zookeys.1137.96306.figure18</object-id><object-id xmlns:xlink="http://www.w3.org/1999/xlink" content-type="arpha" xlink:type="simple">0EA67AF7-6FE9-5A48-B753-BA18D26FA736</object-id><label>Figure 18.</label><caption><p>Legs of <italic><tp:taxon-name><tp:taxon-name-part taxon-name-part-type="genus" reg="Araneus">Araneus</tp:taxon-name-part></tp:taxon-name></italic> spp. <bold>A–D</bold><italic><tp:taxon-name><tp:taxon-name-part taxon-name-part-type="genus" reg="Araneus">A.</tp:taxon-name-part><tp:taxon-name-part taxon-name-part-type="species" reg="arcuatus">arcuatus</tp:taxon-name-part></tp:taxon-name></italic> sp. nov., male holotype <bold>A</bold> leg I <bold>B</bold> leg II <bold>C</bold> leg III <bold>D</bold> leg IV <bold>E–H</bold><italic><tp:taxon-name><tp:taxon-name-part taxon-name-part-type="genus" reg="Araneus">A.</tp:taxon-name-part><tp:taxon-name-part taxon-name-part-type="species" reg="bidentatus">bidentatus</tp:taxon-name-part></tp:taxon-name></italic> sp. nov., male holotype <bold>E</bold> leg I <bold>F</bold> leg II <bold>G</bold> leg III <bold>H</bold> leg IV <bold>I, J</bold><italic><tp:taxon-name><tp:taxon-name-part taxon-name-part-type="genus" reg="Araneus">A.</tp:taxon-name-part><tp:taxon-name-part taxon-name-part-type="species" reg="complanatus">complanatus</tp:taxon-name-part></tp:taxon-name></italic> sp. nov., female paratype Ar43106 <bold>I</bold> leg I <bold>J</bold> leg II <bold>K, L</bold><italic><tp:taxon-name><tp:taxon-name-part taxon-name-part-type="genus" reg="Araneus">A.</tp:taxon-name-part><tp:taxon-name-part taxon-name-part-type="species" reg="cucullatus">cucullatus</tp:taxon-name-part></tp:taxon-name></italic> sp. nov., female paratype Ar43110 <bold>K</bold> leg I <bold>L</bold> leg II. Scale bars: 1 mm.</p></caption><graphic xmlns:xlink="http://www.w3.org/1999/xlink" xlink:href="zookeys-1137-075_article-96306__-g018.jpg" position="float" orientation="portrait" xlink:type="simple" id="oo_786275.jpg"><uri content-type="original_file" xlink:type="simple">https://binary.pensoft.net/fig/786275</uri></graphic></fig><fig id="F1" position="float" orientation="portrait"><object-id xmlns:xlink="http://www.w3.org/1999/xlink" content-type="doi" xlink:type="simple">10.3897/zookeys.1137.96306.figure1</object-id><object-id xmlns:xlink="http://www.w3.org/1999/xlink" content-type="arpha" xlink:type="simple">032D1DEC-4401-5841-BA68-98976ECAE548</object-id><label>Figure 1.</label><caption><p><italic><tp:taxon-name><tp:taxon-name-part taxon-name-part-type="genus" reg="Araneus">Araneus</tp:taxon-name-part><tp:taxon-name-part taxon-name-part-type="species" reg="arcuatus">arcuatus</tp:taxon-name-part></tp:taxon-name></italic> sp. nov. <bold>A, B, E, F</bold> female paratype <abbrev xmlns:xlink="http://www.w3.org/1999/xlink" xlink:title="Institute of Zoology, Chinese Academy of Sciences" id="ABBRID0E2CAE" xlink:type="simple">IZCAS</abbrev>-Ar43085 <bold>C, D</bold> male holotype <bold>A</bold> epigyne, ventral view <bold>B</bold> vulva, ventral view <bold>C</bold> habitus, dorsal view <bold>D</bold> ibid., lateral view <bold>E</bold> ibid., dorsal view <bold>G</bold> ibid., ventral view. Scale bars: 0.1 mm (<bold>A, B</bold>); 1 mm (<bold>C–F</bold>).</p></caption><graphic xmlns:xlink="http://www.w3.org/1999/xlink" xlink:href="zookeys-1137-075_article-96306__-g001.jpg" position="float" orientation="portrait" xlink:type="simple" id="oo_786258.jpg"><uri content-type="original_file" xlink:type="simple">https://binary.pensoft.net/fig/786258</uri></graphic></fig></tp:treatment-sec></tp:taxon-treatment>
