# Supplementary material for: ﻿On eleven new species of the orb-weaver spider genus Araneus Clerck, 1757 (Araneae, Araneidae) from Xishuangbanna, Yunnan, China
Source: Zookeys. 2022 Dec 22;1137:75–108. doi: 10.3897/zookeys.1137.96306 (PMC9836476; doi:10.3897/zookeys.1137.96306)
Supplement: XML Treatment for Araneus minisculus [file zookeys.1137.96306-treatment8.xml]

<!DOCTYPE tp:taxon-treatment
  PUBLIC "-//TaxonX//DTD Taxonomic Treatment Publishing DTD v0 20100105//EN" "tax-treatment-NSO.dtd">
<tp:taxon-treatment xmlns:tp="http://www.plazi.org/taxpub"><tp:treatment-meta><kwd-group><label>Taxon classification</label><kwd>
                <named-content content-type="kingdom">Animalia</named-content>
              </kwd><kwd>
                <named-content content-type="order">Araneae</named-content>
              </kwd><kwd>
                <named-content content-type="family">Araneidae</named-content>
              </kwd></kwd-group><mixed-citation publication-type="journal"><person-group><name><surname>Mi</surname><given-names>Xiaoqi</given-names></name><name><surname>Li</surname><given-names>Shuqiang</given-names></name></person-group><article-title>﻿On eleven new species of the orb-weaver spider genus <italic><tp:taxon-name><tp:taxon-name-part taxon-name-part-type="genus" reg="Araneus">Araneus</tp:taxon-name-part></tp:taxon-name></italic> Clerck, 1757 (<tp:taxon-name><tp:taxon-name-part taxon-name-part-type="order">Araneae</tp:taxon-name-part></tp:taxon-name>, <tp:taxon-name><tp:taxon-name-part taxon-name-part-type="family">Araneidae</tp:taxon-name-part></tp:taxon-name>) from Xishuangbanna, Yunnan, China</article-title><source>Zookeys</source><day>22</day><month>12</month><year>2022</year><volume>1137</volume><fpage>75</fpage><lpage>108</lpage><pub-id pub-id-type="doi">10.3897/zookeys.1137.96306</pub-id></mixed-citation></tp:treatment-meta><tp:nomenclature><label>﻿</label><tp:taxon-name>
              <object-id xmlns:xlink="http://www.w3.org/1999/xlink" content-type="arpha" xlink:type="simple">B9C3897F-81DF-5125-9030-E26B7A60BC51</object-id>
              <tp:taxon-name-part taxon-name-part-type="genus" reg="Araneus">Araneus</tp:taxon-name-part>
              <tp:taxon-name-part taxon-name-part-type="species" reg="minisculus">minisculus</tp:taxon-name-part>
              <object-id xmlns:xlink="http://www.w3.org/1999/xlink" content-type="zoobank" xlink:type="simple">https://zoobank.org/3D55612E-E294-42A2-80F0-8CA8110CA840</object-id>
            </tp:taxon-name><tp:taxon-status xmlns:xlink="http://www.w3.org/1999/xlink" xlink:type="simple">sp. nov.</tp:taxon-status><xref ref-type="fig" rid="F11">Figs 11</xref><xref ref-type="fig" rid="F19">, 19A, B</xref></tp:nomenclature><tp:treatment-sec sec-type="type material" id="SECID0E5ABG"><title>Type material.</title><p><bold><italic>Holotype</italic></bold> ♂ (<abbrev xmlns:xlink="http://www.w3.org/1999/xlink" xlink:title="Institute of Zoology, Chinese Academy of Sciences" id="ABBRID0EJBBG" xlink:type="simple">IZCAS</abbrev>-Ar43112), China: Yunnan, Xishuangbanna, Mengla County, Mohan Township, Shanggang Village, Xiaolongha, seasonal rainforest (<named-content xmlns:xlink="http://www.w3.org/1999/xlink" content-type="dwc:verbatimCoordinates" xlink:type="simple"><named-content content-type="geo-json" specific-use="{&#34;type&#34;:&#34;Point&#34;,&#34;coordinates&#34;:[101.604333,21.403167]}" id="NCID0EQBBG" xlink:type="simple">21°24.19'N, 101°36.26'E</named-content></named-content>, ca 720 m), 4.VII.2012, Q.Y. Zhao &amp; Z.G. Chen leg. <bold><italic>Paratypes</italic></bold>: 1♂ (<abbrev xmlns:xlink="http://www.w3.org/1999/xlink" xlink:title="Institute of Zoology, Chinese Academy of Sciences" id="ABBRID0EYBBG" xlink:type="simple">IZCAS</abbrev>-Ar43113), Menghai County, Menghai Township, Manzhen Village, Mandazhai, secondary forest (<named-content xmlns:xlink="http://www.w3.org/1999/xlink" content-type="dwc:verbatimCoordinates" xlink:type="simple"><named-content content-type="geo-json" specific-use="{&#34;type&#34;:&#34;Point&#34;,&#34;coordinates&#34;:[100.395000,22.028333]}" id="NCID0E6BBG" xlink:type="simple">22°1.70'N, 100°23.70'E</named-content></named-content>, ca 1190 m), 28.VII.2012, Q.Y. Zhao &amp; Z.G. Chen leg.; 1♂ (<abbrev xmlns:xlink="http://www.w3.org/1999/xlink" xlink:title="Institute of Zoology, Chinese Academy of Sciences" id="ABBRID0EECBG" xlink:type="simple">IZCAS</abbrev>-Ar43114), Mengla County, Menglun Township, Menglun Nature Reserve, secondary tropical forest, <italic><tp:taxon-name><tp:taxon-name-part taxon-name-part-type="genus" reg="Anogeissus">Anogeissus</tp:taxon-name-part><tp:taxon-name-part taxon-name-part-type="species" reg="acuminate">acuminate</tp:taxon-name-part></tp:taxon-name></italic> plantation (about 20 years old), G213 roadside (<named-content xmlns:xlink="http://www.w3.org/1999/xlink" content-type="dwc:verbatimCoordinates" xlink:type="simple"><named-content content-type="geo-json" specific-use="{&#34;type&#34;:&#34;Point&#34;,&#34;coordinates&#34;:[101.281500,21.900500]}" id="NCID0EWCBG" xlink:type="simple">21°54.03'N, 101°16.89’E</named-content></named-content>, ca 610 m), 2.VIII.2018, Z.L. Bai leg.</p></tp:treatment-sec><tp:treatment-sec sec-type="etymology" id="SECID0E1CBG"><title>Etymology.</title><p>The specific name is from the Latin word “minisculus”, meaning “small”, referring to the relatively small total length of the habitus.</p></tp:treatment-sec><tp:treatment-sec sec-type="diagnosis" id="SECID0E6CBG"><title>Diagnosis.</title><p>The new species can be distinguished from any other congeners by the following combination of characters: 1) male palp with a cluster of tibial bristles; 2) dorsal abdomen with 2 pairs of longitudinal, narrow, pale patches; and 3) small total body length.</p></tp:treatment-sec><tp:treatment-sec sec-type="description" id="SECID0EEDBG"><title>Description.</title><p><bold>Male</bold> (holotype, Figs <xref ref-type="fig" rid="F11">11</xref>, <xref ref-type="fig" rid="F19">19A, B</xref>). Total length 1.90. Carapace 1.05 long, 0.85 wide. Abdomen 1.05 long, 0.90 wide. Clypeus 0.05 high. Eye sizes and interdistances: <abbrev xmlns:xlink="http://www.w3.org/1999/xlink" xlink:title="anterior median eye" id="ABBRID0EUDBG" xlink:type="simple">AME</abbrev> 0.10, <abbrev xmlns:xlink="http://www.w3.org/1999/xlink" xlink:title="anterior lateral eye" id="ABBRID0EYDBG" xlink:type="simple">ALE</abbrev> 0.05, <abbrev xmlns:xlink="http://www.w3.org/1999/xlink" xlink:title="posterior median eye" id="ABBRID0E3DBG" xlink:type="simple">PME</abbrev> 0.08, <abbrev xmlns:xlink="http://www.w3.org/1999/xlink" xlink:title="posterior lateral eye" id="ABBRID0EAEBG" xlink:type="simple">PLE</abbrev> 0.05, <abbrev xmlns:xlink="http://www.w3.org/1999/xlink" xlink:title="anterior median eye" id="ABBRID0EEEBG" xlink:type="simple">AME</abbrev>–<abbrev xmlns:xlink="http://www.w3.org/1999/xlink" xlink:title="anterior median eye" id="ABBRID0EIEBG" xlink:type="simple">AME</abbrev> 0.10, <abbrev xmlns:xlink="http://www.w3.org/1999/xlink" xlink:title="anterior median eye" id="ABBRID0EMEBG" xlink:type="simple">AME</abbrev>–<abbrev xmlns:xlink="http://www.w3.org/1999/xlink" xlink:title="anterior lateral eye" id="ABBRID0EQEBG" xlink:type="simple">ALE</abbrev> 0.13, <abbrev xmlns:xlink="http://www.w3.org/1999/xlink" xlink:title="posterior median eye" id="ABBRID0EUEBG" xlink:type="simple">PME</abbrev>–<abbrev xmlns:xlink="http://www.w3.org/1999/xlink" xlink:title="posterior median eye" id="ABBRID0EYEBG" xlink:type="simple">PME</abbrev> 0.05, <abbrev xmlns:xlink="http://www.w3.org/1999/xlink" xlink:title="posterior median eye" id="ABBRID0E3EBG" xlink:type="simple">PME</abbrev>–<abbrev xmlns:xlink="http://www.w3.org/1999/xlink" xlink:title="posterior lateral eye" id="ABBRID0EAFBG" xlink:type="simple">PLE</abbrev> 0.05, <abbrev xmlns:xlink="http://www.w3.org/1999/xlink" xlink:title="median ocular area" id="ABBRID0EEFBG" xlink:type="simple">MOA</abbrev> length 0.25, anterior width 0.23, posterior width 0.20. Leg measurements: I 3.50 (1.05, 1.20, 0.80, 0.45), II 2.90 (0.85, 1.00, 0.65, 0.40), III 1.70 (0.55, 0.55, 0.30, 0.30), IV 2.35 (0.75, 0.75, 0.50, 0.35). Carapace pear-shaped, dark brown, with pale setae, cervical groove inconspicuous. Chelicerae grayish brown, 4 promarginal teeth, 3 retromarginal teeth. Endites and labium grayish brown at base, paler distally, endites square, labium triangular. Sternum cordiform, dark brown with yellow patch anteriorly, with pale setae. Legs yellow to yellowish brown, without annulus. Abdomen broadly oval, covered with pale setae, dorsum grayish brown with two pairs of longitudinal, narrow, pale patches; venter grayish brown with a pair of yellow patches. Spinnerets grayish brown.</p><fig id="F11" position="float" orientation="portrait"><object-id xmlns:xlink="http://www.w3.org/1999/xlink" content-type="doi" xlink:type="simple">10.3897/zookeys.1137.96306.figure11</object-id><object-id xmlns:xlink="http://www.w3.org/1999/xlink" content-type="arpha" xlink:type="simple">51A78F91-C3A2-5139-8959-D6DC1B8821FA</object-id><label>Figure 11.</label><caption><p><italic><tp:taxon-name><tp:taxon-name-part taxon-name-part-type="genus" reg="Araneus">Araneus</tp:taxon-name-part><tp:taxon-name-part taxon-name-part-type="species" reg="minisculus">minisculus</tp:taxon-name-part></tp:taxon-name></italic> sp. nov. holotype <bold>A</bold> male palp, prolateral view <bold>B</bold> ibid., retrolateral view <bold>C</bold> ibid., apical view <bold>D</bold> ibid., expanded, apical view <bold>E</bold> habitus, dorsal view <bold>F</bold> ibid., ventral view <bold>G</bold> ibid., lateral view. Scale bars: 0.1 mm (<bold>A–D</bold>); 1 mm (<bold>E–G</bold>).</p></caption><graphic xmlns:xlink="http://www.w3.org/1999/xlink" xlink:href="zookeys-1137-075_article-96306__-g011.jpg" position="float" orientation="portrait" xlink:type="simple" id="oo_786268.jpg"><uri content-type="original_file" xlink:type="simple">https://binary.pensoft.net/fig/786268</uri></graphic></fig><p><bold><italic>Palp</italic></bold> (Fig. <xref ref-type="fig" rid="F11">11A–D</xref>): with 1 patellar bristle and a cluster of tibial bristles; median apophysis transverse, with long, tapered spur; embolus short, broad at base; conductor large, heavily sclerotized, curved; terminal apophysis small, about equal length to embolus.</p><p><bold><italic>Variation</italic>.</bold> Total length: ♂♂ 1.80–1.90.</p></tp:treatment-sec><tp:treatment-sec sec-type="distribution" id="SECID0EEHBG"><title>Distribution.</title><p>Known only from type localities (Yunnan, China).</p></tp:treatment-sec><tp:treatment-sec><!--Section generated to contain objects referenced in tp:taxon-treatment.--><fig id="F19" position="float" orientation="portrait"><object-id xmlns:xlink="http://www.w3.org/1999/xlink" content-type="doi" xlink:type="simple">10.3897/zookeys.1137.96306.figure19</object-id><object-id xmlns:xlink="http://www.w3.org/1999/xlink" content-type="arpha" xlink:type="simple">22844BC5-D7B5-5ADA-B47E-B59893D21FC9</object-id><label>Figure 19.</label><caption><p>Legs of <italic><tp:taxon-name><tp:taxon-name-part taxon-name-part-type="genus" reg="Araneus">Araneus</tp:taxon-name-part></tp:taxon-name></italic> spp. <bold>A, B</bold><italic><tp:taxon-name><tp:taxon-name-part taxon-name-part-type="genus" reg="Araneus">A.</tp:taxon-name-part><tp:taxon-name-part taxon-name-part-type="species" reg="minisculus">minisculus</tp:taxon-name-part></tp:taxon-name></italic> sp. nov., male holotype <bold>A</bold> leg I <bold>B</bold> leg II <bold>C, D</bold><italic><tp:taxon-name><tp:taxon-name-part taxon-name-part-type="genus" reg="Araneus">A.</tp:taxon-name-part><tp:taxon-name-part taxon-name-part-type="species" reg="ovoideus">ovoideus</tp:taxon-name-part></tp:taxon-name></italic> sp. nov., female holotype <bold>C</bold> leg I <bold>D</bold> leg II <bold>E–H</bold><italic><tp:taxon-name><tp:taxon-name-part taxon-name-part-type="genus" reg="Araneus">A.</tp:taxon-name-part><tp:taxon-name-part taxon-name-part-type="species" reg="pseudodigitatus">pseudodigitatus</tp:taxon-name-part></tp:taxon-name></italic> sp. nov., male holotype <bold>E</bold> leg I <bold>F</bold> leg II <bold>G</bold> leg III <bold>H</bold> leg IV <bold>I, J</bold><italic><tp:taxon-name><tp:taxon-name-part taxon-name-part-type="genus" reg="Araneus">Araneus</tp:taxon-name-part><tp:taxon-name-part taxon-name-part-type="species" reg="semiorbiculatus">semiorbiculatus</tp:taxon-name-part></tp:taxon-name></italic> sp. nov., female holotype <bold>I</bold> leg I <bold>J</bold> leg II <bold>K–N</bold><italic><tp:taxon-name><tp:taxon-name-part taxon-name-part-type="genus" reg="Araneus">A.</tp:taxon-name-part><tp:taxon-name-part taxon-name-part-type="species" reg="tetracanthus">tetracanthus</tp:taxon-name-part></tp:taxon-name></italic> sp. nov., male holotype <bold>K</bold> leg I <bold>L</bold> leg II <bold>M</bold> leg III <bold>N</bold> leg IV. Scale bars: 1 mm.</p></caption><graphic xmlns:xlink="http://www.w3.org/1999/xlink" xlink:href="zookeys-1137-075_article-96306__-g019.jpg" position="float" orientation="portrait" xlink:type="simple" id="oo_786276.jpg"><uri content-type="original_file" xlink:type="simple">https://binary.pensoft.net/fig/786276</uri></graphic></fig></tp:treatment-sec></tp:taxon-treatment>
