# Supplementary material for: ﻿On eleven new species of the orb-weaver spider genus Araneus Clerck, 1757 (Araneae, Araneidae) from Xishuangbanna, Yunnan, China
Source: Zookeys. 2022 Dec 22;1137:75–108. doi: 10.3897/zookeys.1137.96306 (PMC9836476; doi:10.3897/zookeys.1137.96306)
Supplement: XML Treatment for Araneus ovoideus [file zookeys.1137.96306-treatment9.xml]

<!DOCTYPE tp:taxon-treatment
  PUBLIC "-//TaxonX//DTD Taxonomic Treatment Publishing DTD v0 20100105//EN" "tax-treatment-NSO.dtd">
<tp:taxon-treatment xmlns:tp="http://www.plazi.org/taxpub"><tp:treatment-meta><kwd-group><label>Taxon classification</label><kwd>
                <named-content content-type="kingdom">Animalia</named-content>
              </kwd><kwd>
                <named-content content-type="order">Araneae</named-content>
              </kwd><kwd>
                <named-content content-type="family">Araneidae</named-content>
              </kwd></kwd-group><mixed-citation publication-type="journal"><person-group><name><surname>Mi</surname><given-names>Xiaoqi</given-names></name><name><surname>Li</surname><given-names>Shuqiang</given-names></name></person-group><article-title>﻿On eleven new species of the orb-weaver spider genus <italic><tp:taxon-name><tp:taxon-name-part taxon-name-part-type="genus" reg="Araneus">Araneus</tp:taxon-name-part></tp:taxon-name></italic> Clerck, 1757 (<tp:taxon-name><tp:taxon-name-part taxon-name-part-type="order">Araneae</tp:taxon-name-part></tp:taxon-name>, <tp:taxon-name><tp:taxon-name-part taxon-name-part-type="family">Araneidae</tp:taxon-name-part></tp:taxon-name>) from Xishuangbanna, Yunnan, China</article-title><source>Zookeys</source><day>22</day><month>12</month><year>2022</year><volume>1137</volume><fpage>75</fpage><lpage>108</lpage><pub-id pub-id-type="doi">10.3897/zookeys.1137.96306</pub-id></mixed-citation></tp:treatment-meta><tp:nomenclature><label>﻿</label><tp:taxon-name>
              <object-id xmlns:xlink="http://www.w3.org/1999/xlink" content-type="arpha" xlink:type="simple">9C5A7FA9-8308-55AF-9A73-9805C94E7D37</object-id>
              <tp:taxon-name-part taxon-name-part-type="genus" reg="Araneus">Araneus</tp:taxon-name-part>
              <tp:taxon-name-part taxon-name-part-type="species" reg="ovoideus">ovoideus</tp:taxon-name-part>
              <object-id xmlns:xlink="http://www.w3.org/1999/xlink" content-type="zoobank" xlink:type="simple">https://zoobank.org/DB876BBB-1F7B-4467-9CAB-FCA7ED57318B</object-id>
            </tp:taxon-name><tp:taxon-status xmlns:xlink="http://www.w3.org/1999/xlink" xlink:type="simple">sp. nov.</tp:taxon-status><xref ref-type="fig" rid="F12">Figs 12</xref><xref ref-type="fig" rid="F19">, 19C, D</xref></tp:nomenclature><tp:treatment-sec sec-type="type material" id="SECID0E1IBG"><title>Type material.</title><p><bold><italic>Holotype</italic></bold> ♀ (<abbrev xmlns:xlink="http://www.w3.org/1999/xlink" xlink:title="Institute of Zoology, Chinese Academy of Sciences" id="ABBRID0EFJBG" xlink:type="simple">IZCAS</abbrev>-Ar43115), China: Yunnan, Xishuangbanna, Mengla County, Menglun Township, Menglun Nature Reserve, low evergreen forest along G213 roadside (<named-content xmlns:xlink="http://www.w3.org/1999/xlink" content-type="dwc:verbatimCoordinates" xlink:type="simple"><named-content content-type="geo-json" specific-use="{&#34;type&#34;:&#34;Point&#34;,&#34;coordinates&#34;:[101.285833,21.896500]}" id="NCID0EMJBG" xlink:type="simple">21°53.79'N, 101°17.15'E</named-content></named-content>, ca 590 m), 27.XI.2009, G. Tang leg. <bold><italic>Paratypes</italic></bold>: 1♀ (<abbrev xmlns:xlink="http://www.w3.org/1999/xlink" xlink:title="Institute of Zoology, Chinese Academy of Sciences" id="ABBRID0EUJBG" xlink:type="simple">IZCAS</abbrev>-Ar43116), Lüshilin, secondary tropical seasonal moist forest (<named-content xmlns:xlink="http://www.w3.org/1999/xlink" content-type="dwc:verbatimCoordinates" xlink:type="simple"><named-content content-type="geo-json" specific-use="{&#34;type&#34;:&#34;Point&#34;,&#34;coordinates&#34;:[101.278667,21.906500]}" id="NCID0E2JBG" xlink:type="simple">21°54.39'N, 101°16.72'E</named-content></named-content>, ca 690 m), 6.VIII.2011, G. Zheng leg.; 1♀ (<abbrev xmlns:xlink="http://www.w3.org/1999/xlink" xlink:title="Institute of Zoology, Chinese Academy of Sciences" id="ABBRID0EAKBG" xlink:type="simple">IZCAS</abbrev>-Ar43117), secondary tropical forest around garbage dump (<named-content xmlns:xlink="http://www.w3.org/1999/xlink" content-type="dwc:verbatimCoordinates" xlink:type="simple"><named-content content-type="geo-json" specific-use="{&#34;type&#34;:&#34;Point&#34;,&#34;coordinates&#34;:[101.281167,21.902833]}" id="NCID0EHKBG" xlink:type="simple">21°54.17'N, 101°16.87'E</named-content></named-content>, ca 610 m), 31.VII.2018, Z.L. Bai leg.; 1♀ (<abbrev xmlns:xlink="http://www.w3.org/1999/xlink" xlink:title="Institute of Zoology, Chinese Academy of Sciences" id="ABBRID0EMKBG" xlink:type="simple">IZCAS</abbrev>-Ar43118), <abbrev xmlns:xlink="http://www.w3.org/1999/xlink" xlink:title="Xishuangbanna Tropical Botanical Garden" id="ABBRID0EQKBG" xlink:type="simple">XTBG</abbrev>, near the benchland (<named-content xmlns:xlink="http://www.w3.org/1999/xlink" content-type="dwc:verbatimCoordinates" xlink:type="simple"><named-content content-type="geo-json" specific-use="{&#34;type&#34;:&#34;Point&#34;,&#34;coordinates&#34;:[101.266500,21.904000]}" id="NCID0EXKBG" xlink:type="simple">21°54.24'N, 101°15.99'E</named-content></named-content>, ca 540 m), 13.V.2019, Z.L. Bai leg.</p></tp:treatment-sec><tp:treatment-sec sec-type="etymology" id="SECID0E3KBG"><title>Etymology.</title><p>The specific name is derived from the Latin word “ovoideus”, meaning “oval”, referring to the shape of the spermathecae.</p></tp:treatment-sec><tp:treatment-sec sec-type="diagnosis" id="SECID0EBLBG"><title>Diagnosis.</title><p>The new species can be distinguished from its congeners by the following combination of characters: 1) epigyne triangular; 2) a very large pair of spermathecae; 3) posterior abdomen with 1 yellow transverse patch and 2 yellow longitudinal patches; and 4) ventral abdomen with a square white patch.</p></tp:treatment-sec><tp:treatment-sec sec-type="description" id="SECID0EGLBG"><title>Description.</title><p><bold>Female</bold> (holotype, Figs <xref ref-type="fig" rid="F12">12</xref>, <xref ref-type="fig" rid="F19">19C, D</xref>). Total length 6.80. Carapace 3.10 long, 2.70 wide. Abdomen 4.00 long, 4.10 wide. Clypeus 0.10 high. Eye sizes and interdistances: <abbrev xmlns:xlink="http://www.w3.org/1999/xlink" xlink:title="anterior median eye" id="ABBRID0EWLBG" xlink:type="simple">AME</abbrev> 0.20, <abbrev xmlns:xlink="http://www.w3.org/1999/xlink" xlink:title="anterior lateral eye" id="ABBRID0E1LBG" xlink:type="simple">ALE</abbrev> 0.15, <abbrev xmlns:xlink="http://www.w3.org/1999/xlink" xlink:title="posterior median eye" id="ABBRID0E5LBG" xlink:type="simple">PME</abbrev> 0.18, <abbrev xmlns:xlink="http://www.w3.org/1999/xlink" xlink:title="posterior lateral eye" id="ABBRID0ECMBG" xlink:type="simple">PLE</abbrev> 0.15, <abbrev xmlns:xlink="http://www.w3.org/1999/xlink" xlink:title="anterior median eye" id="ABBRID0EGMBG" xlink:type="simple">AME</abbrev>–<abbrev xmlns:xlink="http://www.w3.org/1999/xlink" xlink:title="anterior median eye" id="ABBRID0EKMBG" xlink:type="simple">AME</abbrev> 0.18, <abbrev xmlns:xlink="http://www.w3.org/1999/xlink" xlink:title="anterior median eye" id="ABBRID0EOMBG" xlink:type="simple">AME</abbrev>–<abbrev xmlns:xlink="http://www.w3.org/1999/xlink" xlink:title="anterior lateral eye" id="ABBRID0ESMBG" xlink:type="simple">ALE</abbrev> 0.20, <abbrev xmlns:xlink="http://www.w3.org/1999/xlink" xlink:title="posterior median eye" id="ABBRID0EWMBG" xlink:type="simple">PME</abbrev>–<abbrev xmlns:xlink="http://www.w3.org/1999/xlink" xlink:title="posterior median eye" id="ABBRID0E1MBG" xlink:type="simple">PME</abbrev> 0.08, <abbrev xmlns:xlink="http://www.w3.org/1999/xlink" xlink:title="posterior median eye" id="ABBRID0E5MBG" xlink:type="simple">PME</abbrev>–<abbrev xmlns:xlink="http://www.w3.org/1999/xlink" xlink:title="posterior lateral eye" id="ABBRID0ECNBG" xlink:type="simple">PLE</abbrev> 0.35, <abbrev xmlns:xlink="http://www.w3.org/1999/xlink" xlink:title="median ocular area" id="ABBRID0EGNBG" xlink:type="simple">MOA</abbrev> length 0.53, anterior width 0.53, posterior width 0.40. Leg measurements: I 10.60 (3.10, 3.90, 2.60, 1.00), II 9.90 (3.00, 3.50, 2.50, 0.90), III 6.10 (2.00, 2.10, 1.30, 0.70), IV 9.10 (3.00, 3.10, 2.20, 0.80). Carapace pear-shaped, dark brown, with dense, pale setae. Chelicerae dark brown, 4 promarginal teeth, 3 retromarginal teeth. Endites and labium dark brown basally, yellow distally, endites almost square, labium triangular. Sternum cordiform, yellow with yellowish-brown margins. Legs yellow with wide, brown annuli. Abdomen broadly oval, with dark setae, dorsum whitish yellow, with 2 pairs of grayish-brown patches anteriorly and medially, posteriorly with three grayish-brown patches; venter grayish brown, square white patch medially. Spinnerets brown.</p><fig id="F12" position="float" orientation="portrait"><object-id xmlns:xlink="http://www.w3.org/1999/xlink" content-type="doi" xlink:type="simple">10.3897/zookeys.1137.96306.figure12</object-id><object-id xmlns:xlink="http://www.w3.org/1999/xlink" content-type="arpha" xlink:type="simple">A3E206F8-6512-5010-91F9-9B6964AA28A2</object-id><label>Figure 12.</label><caption><p><italic><tp:taxon-name><tp:taxon-name-part taxon-name-part-type="genus" reg="Araneus">Araneus</tp:taxon-name-part><tp:taxon-name-part taxon-name-part-type="species" reg="ovoideus">ovoideus</tp:taxon-name-part></tp:taxon-name></italic> sp. nov. female holotype <bold>A</bold> epigyne, ventral view <bold>B</bold> ibid., anterior view <bold>C</bold> ibid., posterior view <bold>D</bold> vulva, posterior view <bold>E</bold> habitus, dorsal view <bold>F</bold> ibid., ventral view <bold>G</bold> ibid., lateral view. Scale bars: 0.1 mm (<bold>A–D</bold>); 1 mm (<bold>E–G</bold>).</p></caption><graphic xmlns:xlink="http://www.w3.org/1999/xlink" xlink:href="zookeys-1137-075_article-96306__-g012.jpg" position="float" orientation="portrait" xlink:type="simple" id="oo_786269.jpg"><uri content-type="original_file" xlink:type="simple">https://binary.pensoft.net/fig/786269</uri></graphic></fig><p><bold><italic>Epigyne</italic></bold> (Fig. <xref ref-type="fig" rid="F12">12A–D</xref>): triangular, about 1.5 times wider than long, with very short, rimmed scape; copulatory openings concave, at posterior surface; copulatory ducts twisted at origin; spermathecae oval, touching each other.</p><p><bold><italic>Variation</italic>.</bold> Total length: ♀♀ 6.80–7.70.</p></tp:treatment-sec><tp:treatment-sec sec-type="distribution" id="SECID0EGPBG"><title>Distribution.</title><p>Known only from type localities (Yunnan, China).</p></tp:treatment-sec><tp:treatment-sec><!--Section generated to contain objects referenced in tp:taxon-treatment.--><fig id="F19" position="float" orientation="portrait"><object-id xmlns:xlink="http://www.w3.org/1999/xlink" content-type="doi" xlink:type="simple">10.3897/zookeys.1137.96306.figure19</object-id><object-id xmlns:xlink="http://www.w3.org/1999/xlink" content-type="arpha" xlink:type="simple">22844BC5-D7B5-5ADA-B47E-B59893D21FC9</object-id><label>Figure 19.</label><caption><p>Legs of <italic><tp:taxon-name><tp:taxon-name-part taxon-name-part-type="genus" reg="Araneus">Araneus</tp:taxon-name-part></tp:taxon-name></italic> spp. <bold>A, B</bold><italic><tp:taxon-name><tp:taxon-name-part taxon-name-part-type="genus" reg="Araneus">A.</tp:taxon-name-part><tp:taxon-name-part taxon-name-part-type="species" reg="minisculus">minisculus</tp:taxon-name-part></tp:taxon-name></italic> sp. nov., male holotype <bold>A</bold> leg I <bold>B</bold> leg II <bold>C, D</bold><italic><tp:taxon-name><tp:taxon-name-part taxon-name-part-type="genus" reg="Araneus">A.</tp:taxon-name-part><tp:taxon-name-part taxon-name-part-type="species" reg="ovoideus">ovoideus</tp:taxon-name-part></tp:taxon-name></italic> sp. nov., female holotype <bold>C</bold> leg I <bold>D</bold> leg II <bold>E–H</bold><italic><tp:taxon-name><tp:taxon-name-part taxon-name-part-type="genus" reg="Araneus">A.</tp:taxon-name-part><tp:taxon-name-part taxon-name-part-type="species" reg="pseudodigitatus">pseudodigitatus</tp:taxon-name-part></tp:taxon-name></italic> sp. nov., male holotype <bold>E</bold> leg I <bold>F</bold> leg II <bold>G</bold> leg III <bold>H</bold> leg IV <bold>I, J</bold><italic><tp:taxon-name><tp:taxon-name-part taxon-name-part-type="genus" reg="Araneus">Araneus</tp:taxon-name-part><tp:taxon-name-part taxon-name-part-type="species" reg="semiorbiculatus">semiorbiculatus</tp:taxon-name-part></tp:taxon-name></italic> sp. nov., female holotype <bold>I</bold> leg I <bold>J</bold> leg II <bold>K–N</bold><italic><tp:taxon-name><tp:taxon-name-part taxon-name-part-type="genus" reg="Araneus">A.</tp:taxon-name-part><tp:taxon-name-part taxon-name-part-type="species" reg="tetracanthus">tetracanthus</tp:taxon-name-part></tp:taxon-name></italic> sp. nov., male holotype <bold>K</bold> leg I <bold>L</bold> leg II <bold>M</bold> leg III <bold>N</bold> leg IV. Scale bars: 1 mm.</p></caption><graphic xmlns:xlink="http://www.w3.org/1999/xlink" xlink:href="zookeys-1137-075_article-96306__-g019.jpg" position="float" orientation="portrait" xlink:type="simple" id="oo_786276.jpg"><uri content-type="original_file" xlink:type="simple">https://binary.pensoft.net/fig/786276</uri></graphic></fig></tp:treatment-sec></tp:taxon-treatment>
