# Supplementary material for: ﻿On eleven new species of the orb-weaver spider genus Araneus Clerck, 1757 (Araneae, Araneidae) from Xishuangbanna, Yunnan, China
Source: Zookeys. 2022 Dec 22;1137:75–108. doi: 10.3897/zookeys.1137.96306 (PMC9836476; doi:10.3897/zookeys.1137.96306)
Supplement: XML Treatment for Araneus pseudodigitatus [file zookeys.1137.96306-treatment10.xml]

<!DOCTYPE tp:taxon-treatment
  PUBLIC "-//TaxonX//DTD Taxonomic Treatment Publishing DTD v0 20100105//EN" "tax-treatment-NSO.dtd">
<tp:taxon-treatment xmlns:tp="http://www.plazi.org/taxpub"><tp:treatment-meta><kwd-group><label>Taxon classification</label><kwd>
                <named-content content-type="kingdom">Animalia</named-content>
              </kwd><kwd>
                <named-content content-type="order">Araneae</named-content>
              </kwd><kwd>
                <named-content content-type="family">Araneidae</named-content>
              </kwd></kwd-group><mixed-citation publication-type="journal"><person-group><name><surname>Mi</surname><given-names>Xiaoqi</given-names></name><name><surname>Li</surname><given-names>Shuqiang</given-names></name></person-group><article-title>﻿On eleven new species of the orb-weaver spider genus <italic><tp:taxon-name><tp:taxon-name-part taxon-name-part-type="genus" reg="Araneus">Araneus</tp:taxon-name-part></tp:taxon-name></italic> Clerck, 1757 (<tp:taxon-name><tp:taxon-name-part taxon-name-part-type="order">Araneae</tp:taxon-name-part></tp:taxon-name>, <tp:taxon-name><tp:taxon-name-part taxon-name-part-type="family">Araneidae</tp:taxon-name-part></tp:taxon-name>) from Xishuangbanna, Yunnan, China</article-title><source>Zookeys</source><day>22</day><month>12</month><year>2022</year><volume>1137</volume><fpage>75</fpage><lpage>108</lpage><pub-id pub-id-type="doi">10.3897/zookeys.1137.96306</pub-id></mixed-citation></tp:treatment-meta><tp:nomenclature><label>﻿</label><tp:taxon-name>
              <object-id xmlns:xlink="http://www.w3.org/1999/xlink" content-type="arpha" xlink:type="simple">483EA790-B1FA-56B2-8D55-47CF64C44D68</object-id>
              <tp:taxon-name-part taxon-name-part-type="genus" reg="Araneus">Araneus</tp:taxon-name-part>
              <tp:taxon-name-part taxon-name-part-type="species" reg="pseudodigitatus">pseudodigitatus</tp:taxon-name-part>
              <object-id xmlns:xlink="http://www.w3.org/1999/xlink" content-type="zoobank" xlink:type="simple">https://zoobank.org/65E73381-15A3-4C6B-AE4F-CDF75A6B01D0</object-id>
            </tp:taxon-name><tp:taxon-status xmlns:xlink="http://www.w3.org/1999/xlink" xlink:type="simple">sp. nov.</tp:taxon-status><xref ref-type="fig" rid="F13">Figs 13</xref><xref ref-type="fig" rid="F14">, 14</xref><xref ref-type="fig" rid="F19">, 19E–H</xref></tp:nomenclature><tp:treatment-sec sec-type="type material" id="SECID0EARBG"><title>Type material.</title><p><bold><italic>Holotype</italic></bold> ♂ (<abbrev xmlns:xlink="http://www.w3.org/1999/xlink" xlink:title="Institute of Zoology, Chinese Academy of Sciences" id="ABBRID0ELRBG" xlink:type="simple">IZCAS</abbrev>-Ar43119), China: Yunnan, Xishuangbanna, Mengla County, Menglun Township, Menglun Nature Reserve, <abbrev xmlns:xlink="http://www.w3.org/1999/xlink" xlink:title="Xishuangbanna Tropical Botanical Garden" id="ABBRID0EPRBG" xlink:type="simple">XTBG</abbrev>, #6 site around the dump (<named-content xmlns:xlink="http://www.w3.org/1999/xlink" content-type="dwc:verbatimCoordinates" xlink:type="simple"><named-content content-type="geo-json" specific-use="{&#34;type&#34;:&#34;Point&#34;,&#34;coordinates&#34;:[101.279833,21.905500]}" id="NCID0EWRBG" xlink:type="simple">21°54.33'N, 101°16.79'E</named-content></named-content>, ca 620 m), 7.V.2019, Y.F. Tong leg. <bold><italic>Paratypes</italic></bold>: 1♂1♀ (<abbrev xmlns:xlink="http://www.w3.org/1999/xlink" xlink:title="Institute of Zoology, Chinese Academy of Sciences" id="ABBRID0E5RBG" xlink:type="simple">IZCAS</abbrev>-Ar43120-Ar43121), Masuoxing Village (<named-content xmlns:xlink="http://www.w3.org/1999/xlink" content-type="dwc:verbatimCoordinates" xlink:type="simple"><named-content content-type="geo-json" specific-use="{&#34;type&#34;:&#34;Point&#34;,&#34;coordinates&#34;:[101.281667,21.900333]}" id="NCID0EFSBG" xlink:type="simple">21°54.02'N, 101°16.90'E</named-content></named-content>, ca 560 m), 27.IV.2019, Y.F. Tong leg.; 1♀ (<abbrev xmlns:xlink="http://www.w3.org/1999/xlink" xlink:title="Institute of Zoology, Chinese Academy of Sciences" id="ABBRID0EKSBG" xlink:type="simple">IZCAS</abbrev>-Ar43122), #4 site around the dump (<named-content xmlns:xlink="http://www.w3.org/1999/xlink" content-type="dwc:verbatimCoordinates" xlink:type="simple"><named-content content-type="geo-json" specific-use="{&#34;type&#34;:&#34;Point&#34;,&#34;coordinates&#34;:[101.279833,21.905667]}" id="NCID0ERSBG" xlink:type="simple">21°54.34'N, 101°16.79'E</named-content></named-content>, ca 620 m), 2.V.2019, Y.F. Tong leg.; 1♂1♀ (<abbrev xmlns:xlink="http://www.w3.org/1999/xlink" xlink:title="Institute of Zoology, Chinese Academy of Sciences" id="ABBRID0EWSBG" xlink:type="simple">IZCAS</abbrev>-Ar43123-Ar43124), #2 site in Mafengzhai Village (<named-content xmlns:xlink="http://www.w3.org/1999/xlink" content-type="dwc:verbatimCoordinates" xlink:type="simple"><named-content content-type="geo-json" specific-use="{&#34;type&#34;:&#34;Point&#34;,&#34;coordinates&#34;:[101.248833,21.930500]}" id="NCID0E4SBG" xlink:type="simple">21°55.83'N, 101°14.93'E</named-content></named-content>, ca 540 m), 4.V.2019, Y.F. Tong leg.; 2 ♀ (<abbrev xmlns:xlink="http://www.w3.org/1999/xlink" xlink:title="Institute of Zoology, Chinese Academy of Sciences" id="ABBRID0ECTBG" xlink:type="simple">IZCAS</abbrev>-Ar43125-Ar43126) Lüshilin Forest Park (<named-content xmlns:xlink="http://www.w3.org/1999/xlink" content-type="dwc:verbatimCoordinates" xlink:type="simple"><named-content content-type="geo-json" specific-use="{&#34;type&#34;:&#34;Point&#34;,&#34;coordinates&#34;:[101.280667,21.897333]}" id="NCID0EJTBG" xlink:type="simple">21°53.84'N, 101°16.84'E</named-content></named-content>, ca 550 m), 10.V.2019, Z.L. Bai leg.</p></tp:treatment-sec><tp:treatment-sec sec-type="etymology" id="SECID0EOTBG"><title>Etymology.</title><p>The specific name is a combination of the Latin words “pseudo” and “digitatus”, referring to the resemblance of this species with <italic><tp:taxon-name><tp:taxon-name-part taxon-name-part-type="genus" reg="Araneus">A.</tp:taxon-name-part><tp:taxon-name-part taxon-name-part-type="species" reg="digitatus">digitatus</tp:taxon-name-part></tp:taxon-name></italic> Liu, Irfan, Yang &amp; Peng, 2019; adjective.</p></tp:treatment-sec><tp:treatment-sec sec-type="diagnosis" id="SECID0E6TBG"><title>Diagnosis.</title><p>The new species resembles <italic><tp:taxon-name><tp:taxon-name-part taxon-name-part-type="genus" reg="Araneus">A.</tp:taxon-name-part><tp:taxon-name-part taxon-name-part-type="species" reg="digitatus">digitatus</tp:taxon-name-part></tp:taxon-name></italic> in appearance, but it differs by the following: 1) copulatory openings on the posterior surface vs on the ventral surface (<xref ref-type="bibr" rid="B4">Liu et al. 2019</xref>: fig. 8A, B); 2) embolus curved clockwise about 135° in prolateral view vs curved &lt;90° (<xref ref-type="bibr" rid="B4">Liu et al. 2019</xref>: fig. 7A, C); and 3) abdomen posteriorly pointed in both sexes vs blunt (<xref ref-type="bibr" rid="B4">Liu et al. 2019</xref>: fig. 6A, C).</p></tp:treatment-sec><tp:treatment-sec sec-type="description" id="SECID0E3UBG"><title>Description.</title><p><bold>Male</bold> (holotype, Figs <xref ref-type="fig" rid="F13">13A–F</xref>, <xref ref-type="fig" rid="F19">19E–H</xref>). Total length 3.15. Carapace 1.70 long, 1.40 wide. Abdomen 1.75 long, 1.40 wide. Clypeus 0.13 high. Eye sizes and interdistances: <abbrev xmlns:xlink="http://www.w3.org/1999/xlink" xlink:title="anterior median eye" id="ABBRID0EMVBG" xlink:type="simple">AME</abbrev> 0.13, <abbrev xmlns:xlink="http://www.w3.org/1999/xlink" xlink:title="anterior lateral eye" id="ABBRID0EQVBG" xlink:type="simple">ALE</abbrev> 0.10, <abbrev xmlns:xlink="http://www.w3.org/1999/xlink" xlink:title="posterior median eye" id="ABBRID0EUVBG" xlink:type="simple">PME</abbrev> 0.13, <abbrev xmlns:xlink="http://www.w3.org/1999/xlink" xlink:title="posterior lateral eye" id="ABBRID0EYVBG" xlink:type="simple">PLE</abbrev> 0.10, <abbrev xmlns:xlink="http://www.w3.org/1999/xlink" xlink:title="anterior median eye" id="ABBRID0E3VBG" xlink:type="simple">AME</abbrev>–<abbrev xmlns:xlink="http://www.w3.org/1999/xlink" xlink:title="anterior median eye" id="ABBRID0EAWBG" xlink:type="simple">AME</abbrev> 0.13, <abbrev xmlns:xlink="http://www.w3.org/1999/xlink" xlink:title="anterior median eye" id="ABBRID0EEWBG" xlink:type="simple">AME</abbrev>–<abbrev xmlns:xlink="http://www.w3.org/1999/xlink" xlink:title="anterior lateral eye" id="ABBRID0EIWBG" xlink:type="simple">ALE</abbrev> 0.13, <abbrev xmlns:xlink="http://www.w3.org/1999/xlink" xlink:title="posterior median eye" id="ABBRID0EMWBG" xlink:type="simple">PME</abbrev>–<abbrev xmlns:xlink="http://www.w3.org/1999/xlink" xlink:title="posterior median eye" id="ABBRID0EQWBG" xlink:type="simple">PME</abbrev> 0.10, <abbrev xmlns:xlink="http://www.w3.org/1999/xlink" xlink:title="posterior median eye" id="ABBRID0EUWBG" xlink:type="simple">PME</abbrev>–<abbrev xmlns:xlink="http://www.w3.org/1999/xlink" xlink:title="posterior lateral eye" id="ABBRID0EYWBG" xlink:type="simple">PLE</abbrev> 0.18, <abbrev xmlns:xlink="http://www.w3.org/1999/xlink" xlink:title="median ocular area" id="ABBRID0E3WBG" xlink:type="simple">MOA</abbrev> length 0.33, anterior width 0.35, posterior width 0.28. Leg measurements: I 5.50 (1.75, 2.05, 1.15, 0.55), II 5.10 (1.60, 1.85, 1.10, 0.55), III 3.05 (1.05, 1.00, 0.60, 0.40), IV 4.35 (1.45, 1.45, 1.00, 0.45). Carapace pear-shaped, yellow with brown eye bases, with pale setae, cervical groove slightly distinct, fovea longitudinal. Chelicerae yellow, 4 promarginal teeth, 3 retromarginal teeth. Endites yellow, labium yellowish brown, paler distally. Sternum cordiform, yellow. Legs yellow to brown without annulus, tibia I with 10 macrosetae, tibia II with 8 macrosetae, tibia III with 8 macrosetae, tibia IV with 9 macrosetae. Abdomen somewhat long, triangular, about 1.25 times longer than wide, with pale setae, dorsum with a longitudinal grayish-yellow patch anteriorly, and a triangular grayish-brown patch posteriorly; venter grayish brown, with a pair of whitish-yellow longitudinal patches, laterally yellow with irregular gray patches. Spinnerets grayish brown.</p><fig id="F13" position="float" orientation="portrait"><object-id xmlns:xlink="http://www.w3.org/1999/xlink" content-type="doi" xlink:type="simple">10.3897/zookeys.1137.96306.figure13</object-id><object-id xmlns:xlink="http://www.w3.org/1999/xlink" content-type="arpha" xlink:type="simple">DF62463D-E108-527E-8E56-0D619C09F10E</object-id><label>Figure 13.</label><caption><p><italic><tp:taxon-name><tp:taxon-name-part taxon-name-part-type="genus" reg="Araneus">Araneus</tp:taxon-name-part><tp:taxon-name-part taxon-name-part-type="species" reg="pseudodigitatus">pseudodigitatus</tp:taxon-name-part></tp:taxon-name></italic> sp. nov. <bold>A–F</bold> male holotype <bold>G, H</bold> female paratype <abbrev xmlns:xlink="http://www.w3.org/1999/xlink" xlink:title="Institute of Zoology, Chinese Academy of Sciences" id="ABBRID0EXXBG" xlink:type="simple">IZCAS</abbrev>-Ar43125 <bold>A</bold> male palp, prolateral view <bold>B</bold> ibid., retrolateral view <bold>C</bold> ibid., ventral view <bold>D</bold> ibid., apical view <bold>E</bold> habitus, dorsal view <bold>F</bold> ibid., lateral view <bold>G</bold> ibid., dorsal view <bold>H</bold> ibid., ventral view. Scale bars: 0.1 mm (<bold>A–D</bold>); 1 mm (<bold>E–H</bold>).</p></caption><graphic xmlns:xlink="http://www.w3.org/1999/xlink" xlink:href="zookeys-1137-075_article-96306__-g013.jpg" position="float" orientation="portrait" xlink:type="simple" id="oo_786270.jpg"><uri content-type="original_file" xlink:type="simple">https://binary.pensoft.net/fig/786270</uri></graphic></fig><p><bold><italic>Palp</italic></bold> (Fig. <xref ref-type="fig" rid="F13">13A–D</xref>): with 2 patellar bristles; median apophysis large, bifurcated, 1 long, 1 short with serrated tip; embolus large, curved about 135° at middle, tapered distally; conductor somewhat rectangular, with a spur at base; terminal apophysis extremely large, about as long as the bulb diameter.</p><p><bold>Female</bold> (paratype <abbrev xmlns:xlink="http://www.w3.org/1999/xlink" xlink:title="Institute of Zoology, Chinese Academy of Sciences" id="ABBRID0EDZBG" xlink:type="simple">IZCAS</abbrev>-Ar43125, Figs <xref ref-type="fig" rid="F13">13G, H</xref>, <xref ref-type="fig" rid="F14">14A, C–F</xref>, paratype <abbrev xmlns:xlink="http://www.w3.org/1999/xlink" xlink:title="Institute of Zoology, Chinese Academy of Sciences" id="ABBRID0EPZBG" xlink:type="simple">IZCAS</abbrev>-Ar43125, Fig. <xref ref-type="fig" rid="F14">14B</xref>). Total length 5.10. Carapace 2.00 long, 1.50 wide. Abdomen 3.60 long, 2.70 wide. Clypeus 0.13 high. Eye sizes and interdistances: <abbrev xmlns:xlink="http://www.w3.org/1999/xlink" xlink:title="anterior median eye" id="ABBRID0EXZBG" xlink:type="simple">AME</abbrev> 0.13, <abbrev xmlns:xlink="http://www.w3.org/1999/xlink" xlink:title="anterior lateral eye" id="ABBRID0E2ZBG" xlink:type="simple">ALE</abbrev> 0.10, <abbrev xmlns:xlink="http://www.w3.org/1999/xlink" xlink:title="posterior median eye" id="ABBRID0E6ZBG" xlink:type="simple">PME</abbrev> 0.13, <abbrev xmlns:xlink="http://www.w3.org/1999/xlink" xlink:title="posterior lateral eye" id="ABBRID0ED1BG" xlink:type="simple">PLE</abbrev> 0.10, <abbrev xmlns:xlink="http://www.w3.org/1999/xlink" xlink:title="anterior median eye" id="ABBRID0EH1BG" xlink:type="simple">AME</abbrev>–<abbrev xmlns:xlink="http://www.w3.org/1999/xlink" xlink:title="anterior median eye" id="ABBRID0EL1BG" xlink:type="simple">AME</abbrev> 0.13, <abbrev xmlns:xlink="http://www.w3.org/1999/xlink" xlink:title="anterior median eye" id="ABBRID0EP1BG" xlink:type="simple">AME</abbrev>–<abbrev xmlns:xlink="http://www.w3.org/1999/xlink" xlink:title="anterior lateral eye" id="ABBRID0ET1BG" xlink:type="simple">ALE</abbrev> 0.25, <abbrev xmlns:xlink="http://www.w3.org/1999/xlink" xlink:title="posterior median eye" id="ABBRID0EX1BG" xlink:type="simple">PME</abbrev>–<abbrev xmlns:xlink="http://www.w3.org/1999/xlink" xlink:title="posterior median eye" id="ABBRID0E21BG" xlink:type="simple">PME</abbrev> 0.10, <abbrev xmlns:xlink="http://www.w3.org/1999/xlink" xlink:title="posterior median eye" id="ABBRID0E61BG" xlink:type="simple">PME</abbrev>–<abbrev xmlns:xlink="http://www.w3.org/1999/xlink" xlink:title="posterior lateral eye" id="ABBRID0ED2BG" xlink:type="simple">PLE</abbrev> 0.30, <abbrev xmlns:xlink="http://www.w3.org/1999/xlink" xlink:title="median ocular area" id="ABBRID0EH2BG" xlink:type="simple">MOA</abbrev> length 0.33, anterior width 0.33, posterior width 0.30. Leg measurements: I 5.50 (1.70, 2.00, 1.20, 0.60), II 5.10 (1.60, 1.90, 1.00, 0.60), III 3.30 (1.10, 1.10, 0.70, 0.40), IV 4.90 (1.50, 1.80, 1.10, 0.50). Habitus similar to that of male but a little pale.</p><p><bold><italic>Epigyne</italic></bold> (Fig. <xref ref-type="fig" rid="F14">14</xref>): with long, tortuous scape, spoon-shaped, rimmed at tip; copulatory openings deeply concave, at posterior surface; copulatory ducts curved, extremely expanded at origin; spermathecae kidney-shaped, touching each other.</p><fig id="F14" position="float" orientation="portrait"><object-id xmlns:xlink="http://www.w3.org/1999/xlink" content-type="doi" xlink:type="simple">10.3897/zookeys.1137.96306.figure14</object-id><object-id xmlns:xlink="http://www.w3.org/1999/xlink" content-type="arpha" xlink:type="simple">B14FB3BE-D960-5F60-B2B2-4DFB9926C42B</object-id><label>Figure 14.</label><caption><p><italic><tp:taxon-name><tp:taxon-name-part taxon-name-part-type="genus" reg="Araneus">Araneus</tp:taxon-name-part><tp:taxon-name-part taxon-name-part-type="species" reg="pseudodigitatus">pseudodigitatus</tp:taxon-name-part></tp:taxon-name></italic> sp. nov. <bold>A, C–F</bold> female paratype <abbrev xmlns:xlink="http://www.w3.org/1999/xlink" xlink:title="Institute of Zoology, Chinese Academy of Sciences" id="ABBRID0EL3BG" xlink:type="simple">IZCAS</abbrev>-Ar43125 <bold>B</bold> female paratype <abbrev xmlns:xlink="http://www.w3.org/1999/xlink" xlink:title="Institute of Zoology, Chinese Academy of Sciences" id="ABBRID0ER3BG" xlink:type="simple">IZCAS</abbrev>-Ar43126 <bold>A</bold> epigyne, ventral view <bold>B</bold> ibid., posterior view <bold>C</bold> ibid., ventral view <bold>D</bold> ibid., posterior view <bold>E</bold> ibid., lateral view <bold>F</bold> vulva, anterior view. Scale bars: 0.1 mm.</p></caption><graphic xmlns:xlink="http://www.w3.org/1999/xlink" xlink:href="zookeys-1137-075_article-96306__-g014.jpg" position="float" orientation="portrait" xlink:type="simple" id="oo_786271.jpg"><uri content-type="original_file" xlink:type="simple">https://binary.pensoft.net/fig/786271</uri></graphic></fig><p><bold><italic>Variation</italic>.</bold> Total length: ♂♂ 3.10–3.40; ♀♀ 3.90–6.10.</p></tp:treatment-sec><tp:treatment-sec sec-type="distribution" id="SECID0EN4BG"><title>Distribution.</title><p>known only from type localities (Yunnan, China).</p></tp:treatment-sec><tp:treatment-sec><!--Section generated to contain objects referenced in tp:taxon-treatment.--><fig id="F19" position="float" orientation="portrait"><object-id xmlns:xlink="http://www.w3.org/1999/xlink" content-type="doi" xlink:type="simple">10.3897/zookeys.1137.96306.figure19</object-id><object-id xmlns:xlink="http://www.w3.org/1999/xlink" content-type="arpha" xlink:type="simple">22844BC5-D7B5-5ADA-B47E-B59893D21FC9</object-id><label>Figure 19.</label><caption><p>Legs of <italic><tp:taxon-name><tp:taxon-name-part taxon-name-part-type="genus" reg="Araneus">Araneus</tp:taxon-name-part></tp:taxon-name></italic> spp. <bold>A, B</bold><italic><tp:taxon-name><tp:taxon-name-part taxon-name-part-type="genus" reg="Araneus">A.</tp:taxon-name-part><tp:taxon-name-part taxon-name-part-type="species" reg="minisculus">minisculus</tp:taxon-name-part></tp:taxon-name></italic> sp. nov., male holotype <bold>A</bold> leg I <bold>B</bold> leg II <bold>C, D</bold><italic><tp:taxon-name><tp:taxon-name-part taxon-name-part-type="genus" reg="Araneus">A.</tp:taxon-name-part><tp:taxon-name-part taxon-name-part-type="species" reg="ovoideus">ovoideus</tp:taxon-name-part></tp:taxon-name></italic> sp. nov., female holotype <bold>C</bold> leg I <bold>D</bold> leg II <bold>E–H</bold><italic><tp:taxon-name><tp:taxon-name-part taxon-name-part-type="genus" reg="Araneus">A.</tp:taxon-name-part><tp:taxon-name-part taxon-name-part-type="species" reg="pseudodigitatus">pseudodigitatus</tp:taxon-name-part></tp:taxon-name></italic> sp. nov., male holotype <bold>E</bold> leg I <bold>F</bold> leg II <bold>G</bold> leg III <bold>H</bold> leg IV <bold>I, J</bold><italic><tp:taxon-name><tp:taxon-name-part taxon-name-part-type="genus" reg="Araneus">Araneus</tp:taxon-name-part><tp:taxon-name-part taxon-name-part-type="species" reg="semiorbiculatus">semiorbiculatus</tp:taxon-name-part></tp:taxon-name></italic> sp. nov., female holotype <bold>I</bold> leg I <bold>J</bold> leg II <bold>K–N</bold><italic><tp:taxon-name><tp:taxon-name-part taxon-name-part-type="genus" reg="Araneus">A.</tp:taxon-name-part><tp:taxon-name-part taxon-name-part-type="species" reg="tetracanthus">tetracanthus</tp:taxon-name-part></tp:taxon-name></italic> sp. nov., male holotype <bold>K</bold> leg I <bold>L</bold> leg II <bold>M</bold> leg III <bold>N</bold> leg IV. Scale bars: 1 mm.</p></caption><graphic xmlns:xlink="http://www.w3.org/1999/xlink" xlink:href="zookeys-1137-075_article-96306__-g019.jpg" position="float" orientation="portrait" xlink:type="simple" id="oo_786276.jpg"><uri content-type="original_file" xlink:type="simple">https://binary.pensoft.net/fig/786276</uri></graphic></fig></tp:treatment-sec><ref-list><ref id="B4"><mixed-citation xmlns:xlink="http://www.w3.org/1999/xlink" xlink:type="simple"><person-group><name name-style="western"><surname>Liu</surname><given-names>P</given-names></name><name name-style="western"><surname>Irfan</surname><given-names>M</given-names></name><name name-style="western"><surname>Yang</surname><given-names>S</given-names></name><name name-style="western"><surname>Peng</surname><given-names>X</given-names></name></person-group> (<year>2019</year>) <article-title>Two new species of <italic><tp:taxon-name><tp:taxon-name-part taxon-name-part-type="genus">Araneus</tp:taxon-name-part></tp:taxon-name></italic> Clerck, 1757 (<tp:taxon-name><tp:taxon-name-part taxon-name-part-type="order">Araneae</tp:taxon-name-part></tp:taxon-name>, <tp:taxon-name><tp:taxon-name-part taxon-name-part-type="family">Araneidae</tp:taxon-name-part></tp:taxon-name>) and first description of <italic><tp:taxon-name><tp:taxon-name-part taxon-name-part-type="genus">A.</tp:taxon-name-part><tp:taxon-name-part taxon-name-part-type="species">wulongensis</tp:taxon-name-part></tp:taxon-name></italic> male from China.</article-title><source>ZooKeys</source><volume>886</volume>: <fpage>61</fpage>–<lpage>77</lpage>. <ext-link xlink:type="simple" ext-link-type="doi" xlink:href="10.3897/zookeys.886.31163">https://doi.org/10.3897/zookeys.886.31163</ext-link></mixed-citation></ref></ref-list></tp:taxon-treatment>
