# Supplementary material for: ﻿On eleven new species of the orb-weaver spider genus Araneus Clerck, 1757 (Araneae, Araneidae) from Xishuangbanna, Yunnan, China
Source: Zookeys. 2022 Dec 22;1137:75–108. doi: 10.3897/zookeys.1137.96306 (PMC9836476; doi:10.3897/zookeys.1137.96306)
Supplement: XML Treatment for Araneus semiorbiculatus [file zookeys.1137.96306-treatment11.xml]

<!DOCTYPE tp:taxon-treatment
  PUBLIC "-//TaxonX//DTD Taxonomic Treatment Publishing DTD v0 20100105//EN" "tax-treatment-NSO.dtd">
<tp:taxon-treatment xmlns:tp="http://www.plazi.org/taxpub"><tp:treatment-meta><kwd-group><label>Taxon classification</label><kwd>
                <named-content content-type="kingdom">Animalia</named-content>
              </kwd><kwd>
                <named-content content-type="order">Araneae</named-content>
              </kwd><kwd>
                <named-content content-type="family">Araneidae</named-content>
              </kwd></kwd-group><mixed-citation publication-type="journal"><person-group><name><surname>Mi</surname><given-names>Xiaoqi</given-names></name><name><surname>Li</surname><given-names>Shuqiang</given-names></name></person-group><article-title>﻿On eleven new species of the orb-weaver spider genus <italic><tp:taxon-name><tp:taxon-name-part taxon-name-part-type="genus" reg="Araneus">Araneus</tp:taxon-name-part></tp:taxon-name></italic> Clerck, 1757 (<tp:taxon-name><tp:taxon-name-part taxon-name-part-type="order">Araneae</tp:taxon-name-part></tp:taxon-name>, <tp:taxon-name><tp:taxon-name-part taxon-name-part-type="family">Araneidae</tp:taxon-name-part></tp:taxon-name>) from Xishuangbanna, Yunnan, China</article-title><source>Zookeys</source><day>22</day><month>12</month><year>2022</year><volume>1137</volume><fpage>75</fpage><lpage>108</lpage><pub-id pub-id-type="doi">10.3897/zookeys.1137.96306</pub-id></mixed-citation></tp:treatment-meta><tp:nomenclature><label>﻿</label><tp:taxon-name>
              <object-id xmlns:xlink="http://www.w3.org/1999/xlink" content-type="arpha" xlink:type="simple">A471CA67-056A-5D5A-ADC7-D5B48BE12F89</object-id>
              <tp:taxon-name-part taxon-name-part-type="genus" reg="Araneus">Araneus</tp:taxon-name-part>
              <tp:taxon-name-part taxon-name-part-type="species" reg="semiorbiculatus">semiorbiculatus</tp:taxon-name-part>
              <object-id xmlns:xlink="http://www.w3.org/1999/xlink" content-type="zoobank" xlink:type="simple">https://zoobank.org/AF3DF4B2-B1E8-4451-90D6-EC3F8044B4FB</object-id>
            </tp:taxon-name><tp:taxon-status xmlns:xlink="http://www.w3.org/1999/xlink" xlink:type="simple">sp. nov.</tp:taxon-status><xref ref-type="fig" rid="F15">Figs 15</xref><xref ref-type="fig" rid="F19">, 19I, J</xref></tp:nomenclature><tp:treatment-sec sec-type="type material" id="SECID0ED6BG"><title>Type material.</title><p><bold><italic>Holotype</italic></bold> ♀ (<abbrev xmlns:xlink="http://www.w3.org/1999/xlink" xlink:title="Institute of Zoology, Chinese Academy of Sciences" id="ABBRID0EO6BG" xlink:type="simple">IZCAS</abbrev>-Ar43127), China: Yunnan, Xishuangbanna, Mengla County, Menglun Township, Menglun Nature Reserve, <abbrev xmlns:xlink="http://www.w3.org/1999/xlink" xlink:title="Xishuangbanna Tropical Botanical Garden" id="ABBRID0ES6BG" xlink:type="simple">XTBG</abbrev>, 26.XII.2006, S.Q. Li leg. <bold><italic>Paratypes</italic></bold>: 1♀ (<abbrev xmlns:xlink="http://www.w3.org/1999/xlink" xlink:title="Institute of Zoology, Chinese Academy of Sciences" id="ABBRID0EZ6BG" xlink:type="simple">IZCAS</abbrev>-Ar43128), same data as holotype; 1♀ (<abbrev xmlns:xlink="http://www.w3.org/1999/xlink" xlink:title="Institute of Zoology, Chinese Academy of Sciences" id="ABBRID0E46BG" xlink:type="simple">IZCAS</abbrev>-Ar43129), Menglun Township, 55 km from Xishuangbanna National Nature Reserve, valley rainforest (<named-content xmlns:xlink="http://www.w3.org/1999/xlink" content-type="dwc:verbatimCoordinates" xlink:type="simple"><named-content content-type="geo-json" specific-use="{&#34;type&#34;:&#34;Point&#34;,&#34;coordinates&#34;:[101.200500,21.961333]}" id="NCID0EFAAI" xlink:type="simple">21°57.68'N, 101°12.03'E</named-content></named-content>, ca 720 m), 12.VI.2013, Q.Y. Zhao &amp; Z.G. Chen leg.</p></tp:treatment-sec><tp:treatment-sec sec-type="etymology" id="SECID0EKAAI"><title>Etymology.</title><p>The specific name is from the Latin word “semiorbiculatus”, meaning “semicircle”, referring to the shape of the scape.</p></tp:treatment-sec><tp:treatment-sec sec-type="diagnosis" id="SECID0EPAAI"><title>Diagnosis.</title><p>The new species resembles <italic><tp:taxon-name><tp:taxon-name-part taxon-name-part-type="genus" reg="Araneus">A.</tp:taxon-name-part><tp:taxon-name-part taxon-name-part-type="species" reg="bidentatus">bidentatus</tp:taxon-name-part></tp:taxon-name></italic> sp. nov., but it can be distinguished from the latter by the following: 1) copulatory openings situated lateral to posterior surface vs at lateral end of the scape groove (Fig. <xref ref-type="fig" rid="F3">3A, B</xref>); 2) distal end of the scape not grooved vs grooved (Fig. <xref ref-type="fig" rid="F3">3A, B</xref>); and 3) scape width equal to 2 diameters of a spermatheca vs width about 1.3 times of a spermatheca diameter (Fig. <xref ref-type="fig" rid="F3">3D</xref>).</p></tp:treatment-sec><tp:treatment-sec sec-type="description" id="SECID0EMBAI"><title>Description.</title><p><bold>Female</bold> (holotype, Figs <xref ref-type="fig" rid="F15">15</xref>, <xref ref-type="fig" rid="F19">19I, J</xref>). Total length 3.25. Carapace 1.75 long, 1.30 wide. Abdomen 2.40 long, 1.90 wide. Clypeus 0.05 high. Eye sizes and interdistances: <abbrev xmlns:xlink="http://www.w3.org/1999/xlink" xlink:title="anterior median eye" id="ABBRID0E3BAI" xlink:type="simple">AME</abbrev> 0.13, <abbrev xmlns:xlink="http://www.w3.org/1999/xlink" xlink:title="anterior lateral eye" id="ABBRID0EACAI" xlink:type="simple">ALE</abbrev> 0.10, <abbrev xmlns:xlink="http://www.w3.org/1999/xlink" xlink:title="posterior median eye" id="ABBRID0EECAI" xlink:type="simple">PME</abbrev> 0.13, <abbrev xmlns:xlink="http://www.w3.org/1999/xlink" xlink:title="posterior lateral eye" id="ABBRID0EICAI" xlink:type="simple">PLE</abbrev> 0.13, <abbrev xmlns:xlink="http://www.w3.org/1999/xlink" xlink:title="anterior median eye" id="ABBRID0EMCAI" xlink:type="simple">AME</abbrev>–<abbrev xmlns:xlink="http://www.w3.org/1999/xlink" xlink:title="anterior median eye" id="ABBRID0EQCAI" xlink:type="simple">AME</abbrev> 0.13, <abbrev xmlns:xlink="http://www.w3.org/1999/xlink" xlink:title="anterior median eye" id="ABBRID0EUCAI" xlink:type="simple">AME</abbrev>–<abbrev xmlns:xlink="http://www.w3.org/1999/xlink" xlink:title="anterior lateral eye" id="ABBRID0EYCAI" xlink:type="simple">ALE</abbrev> 0.18, <abbrev xmlns:xlink="http://www.w3.org/1999/xlink" xlink:title="posterior median eye" id="ABBRID0E3CAI" xlink:type="simple">PME</abbrev>–<abbrev xmlns:xlink="http://www.w3.org/1999/xlink" xlink:title="posterior median eye" id="ABBRID0EADAI" xlink:type="simple">PME</abbrev> 0.13, <abbrev xmlns:xlink="http://www.w3.org/1999/xlink" xlink:title="posterior median eye" id="ABBRID0EEDAI" xlink:type="simple">PME</abbrev>–<abbrev xmlns:xlink="http://www.w3.org/1999/xlink" xlink:title="posterior lateral eye" id="ABBRID0EIDAI" xlink:type="simple">PLE</abbrev> 0.25, <abbrev xmlns:xlink="http://www.w3.org/1999/xlink" xlink:title="median ocular area" id="ABBRID0EMDAI" xlink:type="simple">MOA</abbrev> length 0.33, anterior width 0.35, posterior width 0.35. Leg measurements: I 4.80 (1.45, 1.70, 1.00, 0.65), II 4.15 (1.25, 1.45, 0.85, 0.60), III 3.00 (0.95, 1.00, 0.55, 0.50), IV 4.20 (1.40, 1.40, 0.85, 0.55). Carapace pear-shaped, brown with yellow patches around the fovea and laterally on thoracic region, ALEs, PMEs, and PLEs with black base, with pale setae, cervical groove distinct. Chelicerae yellowish brown, 5 promarginal teeth, 3 retromarginal teeth. Endites and labium brown at base, paler distally, endites square, labium triangular. Sternum cordiform, yellow with dark brown edges, with dark setae. Legs yellow with inconspicuous grayish-brown annuli. Abdomen elliptical, about 1.25 times longer than wide, covered with gray setae, dorsum grayish yellow with large white spot anteriorly and irregular black markings; venter yellow with dark brown patches. Spinnerets yellow.</p><fig id="F15" position="float" orientation="portrait"><object-id xmlns:xlink="http://www.w3.org/1999/xlink" content-type="doi" xlink:type="simple">10.3897/zookeys.1137.96306.figure15</object-id><object-id xmlns:xlink="http://www.w3.org/1999/xlink" content-type="arpha" xlink:type="simple">19EA8AFF-92BF-540F-BEA2-4427C0AC2FD5</object-id><label>Figure 15.</label><caption><p><italic><tp:taxon-name><tp:taxon-name-part taxon-name-part-type="genus" reg="Araneus">Araneus</tp:taxon-name-part><tp:taxon-name-part taxon-name-part-type="species" reg="semiorbiculatus">semiorbiculatus</tp:taxon-name-part></tp:taxon-name></italic> sp. nov. female holotype <bold>A</bold> epigyne, ventral view <bold>B</bold> ibid., anterior view <bold>C</bold> ibid., posterior view <bold>D</bold> vulva, posterior view <bold>E</bold> habitus, dorsal view <bold>F</bold> ibid., ventral view <bold>G</bold> ibid., lateral view. Scale bars: 0.1 mm (<bold>A–D</bold>); 1 mm (<bold>E–G</bold>).</p></caption><graphic xmlns:xlink="http://www.w3.org/1999/xlink" xlink:href="zookeys-1137-075_article-96306__-g015.jpg" position="float" orientation="portrait" xlink:type="simple" id="oo_786272.jpg"><uri content-type="original_file" xlink:type="simple">https://binary.pensoft.net/fig/786272</uri></graphic></fig><p><bold><italic>Epigyne</italic></bold> (Fig. <xref ref-type="fig" rid="F15">15A–D</xref>): about 1.8 times wider than long, with a semicircular scape, round copulatory openings at lateral to posterior surface; copulatory duct length about equal to the spermatheca diameter, slightly curved; spermathecae globular, less than half the spermathecae diameter apart.</p><p><bold><italic>Variation</italic>.</bold> Total length: ♀♀ 3.20–3.25.</p></tp:treatment-sec><tp:treatment-sec sec-type="distribution" id="SECID0EMFAI"><title>Distribution.</title><p>Known only from type localities (Yunnan, China).</p></tp:treatment-sec><tp:treatment-sec><!--Section generated to contain objects referenced in tp:taxon-treatment.--><fig id="F19" position="float" orientation="portrait"><object-id xmlns:xlink="http://www.w3.org/1999/xlink" content-type="doi" xlink:type="simple">10.3897/zookeys.1137.96306.figure19</object-id><object-id xmlns:xlink="http://www.w3.org/1999/xlink" content-type="arpha" xlink:type="simple">22844BC5-D7B5-5ADA-B47E-B59893D21FC9</object-id><label>Figure 19.</label><caption><p>Legs of <italic><tp:taxon-name><tp:taxon-name-part taxon-name-part-type="genus" reg="Araneus">Araneus</tp:taxon-name-part></tp:taxon-name></italic> spp. <bold>A, B</bold><italic><tp:taxon-name><tp:taxon-name-part taxon-name-part-type="genus" reg="Araneus">A.</tp:taxon-name-part><tp:taxon-name-part taxon-name-part-type="species" reg="minisculus">minisculus</tp:taxon-name-part></tp:taxon-name></italic> sp. nov., male holotype <bold>A</bold> leg I <bold>B</bold> leg II <bold>C, D</bold><italic><tp:taxon-name><tp:taxon-name-part taxon-name-part-type="genus" reg="Araneus">A.</tp:taxon-name-part><tp:taxon-name-part taxon-name-part-type="species" reg="ovoideus">ovoideus</tp:taxon-name-part></tp:taxon-name></italic> sp. nov., female holotype <bold>C</bold> leg I <bold>D</bold> leg II <bold>E–H</bold><italic><tp:taxon-name><tp:taxon-name-part taxon-name-part-type="genus" reg="Araneus">A.</tp:taxon-name-part><tp:taxon-name-part taxon-name-part-type="species" reg="pseudodigitatus">pseudodigitatus</tp:taxon-name-part></tp:taxon-name></italic> sp. nov., male holotype <bold>E</bold> leg I <bold>F</bold> leg II <bold>G</bold> leg III <bold>H</bold> leg IV <bold>I, J</bold><italic><tp:taxon-name><tp:taxon-name-part taxon-name-part-type="genus" reg="Araneus">Araneus</tp:taxon-name-part><tp:taxon-name-part taxon-name-part-type="species" reg="semiorbiculatus">semiorbiculatus</tp:taxon-name-part></tp:taxon-name></italic> sp. nov., female holotype <bold>I</bold> leg I <bold>J</bold> leg II <bold>K–N</bold><italic><tp:taxon-name><tp:taxon-name-part taxon-name-part-type="genus" reg="Araneus">A.</tp:taxon-name-part><tp:taxon-name-part taxon-name-part-type="species" reg="tetracanthus">tetracanthus</tp:taxon-name-part></tp:taxon-name></italic> sp. nov., male holotype <bold>K</bold> leg I <bold>L</bold> leg II <bold>M</bold> leg III <bold>N</bold> leg IV. Scale bars: 1 mm.</p></caption><graphic xmlns:xlink="http://www.w3.org/1999/xlink" xlink:href="zookeys-1137-075_article-96306__-g019.jpg" position="float" orientation="portrait" xlink:type="simple" id="oo_786276.jpg"><uri content-type="original_file" xlink:type="simple">https://binary.pensoft.net/fig/786276</uri></graphic></fig><fig id="F3" position="float" orientation="portrait"><object-id xmlns:xlink="http://www.w3.org/1999/xlink" content-type="doi" xlink:type="simple">10.3897/zookeys.1137.96306.figure3</object-id><object-id xmlns:xlink="http://www.w3.org/1999/xlink" content-type="arpha" xlink:type="simple">975DE745-BBE5-5FDB-BFF4-FA7C3708AAA5</object-id><label>Figure 3.</label><caption><p><italic><tp:taxon-name><tp:taxon-name-part taxon-name-part-type="genus" reg="Araneus">Araneus</tp:taxon-name-part><tp:taxon-name-part taxon-name-part-type="species" reg="bidentatus">bidentatus</tp:taxon-name-part></tp:taxon-name></italic> sp. nov. <bold>A–D, G, H</bold> female paratype <abbrev xmlns:xlink="http://www.w3.org/1999/xlink" xlink:title="Institute of Zoology, Chinese Academy of Sciences" id="ABBRID0ELTAE" xlink:type="simple">IZCAS</abbrev>-Ar43098 <bold>E, F</bold> male holotype <bold>A</bold> epigyne, ventral view <bold>B</bold> ibid., lateral view <bold>C</bold> ibid., posterior view <bold>D</bold> vulva, posterior view <bold>E</bold> habitus, dorsal view <bold>F</bold> ibid., lateral view <bold>G</bold> ibid., dorsal view <bold>H</bold> ibid., ventral view. Scale bars: 0.1 mm (<bold>A–D</bold>); 1 mm (<bold>E–H</bold>).</p></caption><graphic xmlns:xlink="http://www.w3.org/1999/xlink" xlink:href="zookeys-1137-075_article-96306__-g003.jpg" position="float" orientation="portrait" xlink:type="simple" id="oo_786260.jpg"><uri content-type="original_file" xlink:type="simple">https://binary.pensoft.net/fig/786260</uri></graphic></fig></tp:treatment-sec></tp:taxon-treatment>
