# Supplementary material for: ﻿On eleven new species of the orb-weaver spider genus Araneus Clerck, 1757 (Araneae, Araneidae) from Xishuangbanna, Yunnan, China
Source: Zookeys. 2022 Dec 22;1137:75–108. doi: 10.3897/zookeys.1137.96306 (PMC9836476; doi:10.3897/zookeys.1137.96306)
Supplement: XML Treatment for Araneus tetracanthus [file zookeys.1137.96306-treatment12.xml]

<!DOCTYPE tp:taxon-treatment
  PUBLIC "-//TaxonX//DTD Taxonomic Treatment Publishing DTD v0 20100105//EN" "tax-treatment-NSO.dtd">
<tp:taxon-treatment xmlns:tp="http://www.plazi.org/taxpub"><tp:treatment-meta><kwd-group><label>Taxon classification</label><kwd>
                <named-content content-type="kingdom">Animalia</named-content>
              </kwd><kwd>
                <named-content content-type="order">Araneae</named-content>
              </kwd><kwd>
                <named-content content-type="family">Araneidae</named-content>
              </kwd></kwd-group><mixed-citation publication-type="journal"><person-group><name><surname>Mi</surname><given-names>Xiaoqi</given-names></name><name><surname>Li</surname><given-names>Shuqiang</given-names></name></person-group><article-title>﻿On eleven new species of the orb-weaver spider genus <italic><tp:taxon-name><tp:taxon-name-part taxon-name-part-type="genus" reg="Araneus">Araneus</tp:taxon-name-part></tp:taxon-name></italic> Clerck, 1757 (<tp:taxon-name><tp:taxon-name-part taxon-name-part-type="order">Araneae</tp:taxon-name-part></tp:taxon-name>, <tp:taxon-name><tp:taxon-name-part taxon-name-part-type="family">Araneidae</tp:taxon-name-part></tp:taxon-name>) from Xishuangbanna, Yunnan, China</article-title><source>Zookeys</source><day>22</day><month>12</month><year>2022</year><volume>1137</volume><fpage>75</fpage><lpage>108</lpage><pub-id pub-id-type="doi">10.3897/zookeys.1137.96306</pub-id></mixed-citation></tp:treatment-meta><tp:nomenclature><label>﻿</label><tp:taxon-name>
              <object-id xmlns:xlink="http://www.w3.org/1999/xlink" content-type="arpha" xlink:type="simple">2E1718CE-ACA4-5BFC-B9CB-8CDC65C17CF4</object-id>
              <tp:taxon-name-part taxon-name-part-type="genus" reg="Araneus">Araneus</tp:taxon-name-part>
              <tp:taxon-name-part taxon-name-part-type="species" reg="tetracanthus">tetracanthus</tp:taxon-name-part>
              <object-id xmlns:xlink="http://www.w3.org/1999/xlink" content-type="zoobank" xlink:type="simple">https://zoobank.org/71CE9BA2-64AC-48B3-892D-C70A9DEF0590</object-id>
            </tp:taxon-name><tp:taxon-status xmlns:xlink="http://www.w3.org/1999/xlink" xlink:type="simple">sp. nov.</tp:taxon-status><xref ref-type="fig" rid="F16">Figs 16</xref><xref ref-type="fig" rid="F17">, 17</xref><xref ref-type="fig" rid="F19">, 19K–N</xref></tp:nomenclature><tp:treatment-sec sec-type="type material" id="SECID0EGHAI"><title>Type material.</title><p><bold><italic>Holotype</italic></bold> ♂ (<abbrev xmlns:xlink="http://www.w3.org/1999/xlink" xlink:title="Institute of Zoology, Chinese Academy of Sciences" id="ABBRID0ERHAI" xlink:type="simple">IZCAS</abbrev>-Ar43130), China: Yunnan, Xishuangbanna, Mengla County, Menglun Township, Menglun Nature Reserve, Lüshilin Forest Park (<named-content xmlns:xlink="http://www.w3.org/1999/xlink" content-type="dwc:verbatimCoordinates" xlink:type="simple"><named-content content-type="geo-json" specific-use="{&#34;type&#34;:&#34;Point&#34;,&#34;coordinates&#34;:[101.280667,21.897333]}" id="NCID0EYHAI" xlink:type="simple">21°53.84'N, 101°16.84'E</named-content></named-content>, ca 550 m), 10.V.2019, Z.L. Bai leg. <bold><italic>Paratypes</italic></bold>: 1♂ (<abbrev xmlns:xlink="http://www.w3.org/1999/xlink" xlink:title="Institute of Zoology, Chinese Academy of Sciences" id="ABBRID0EAIAI" xlink:type="simple">IZCAS</abbrev>-Ar43131), G213 roadside (<named-content xmlns:xlink="http://www.w3.org/1999/xlink" content-type="dwc:verbatimCoordinates" xlink:type="simple"><named-content content-type="geo-json" specific-use="{&#34;type&#34;:&#34;Point&#34;,&#34;coordinates&#34;:[101.280000,21.906500]}" id="NCID0EHIAI" xlink:type="simple">21°54.39'N, 101°16.80'E</named-content></named-content>, ca 630 m), 22.XI.2009, G. Tang leg.; 1♂ (<abbrev xmlns:xlink="http://www.w3.org/1999/xlink" xlink:title="Institute of Zoology, Chinese Academy of Sciences" id="ABBRID0EMIAI" xlink:type="simple">IZCAS</abbrev>-Ar43131), G213 roadside (<named-content xmlns:xlink="http://www.w3.org/1999/xlink" content-type="dwc:verbatimCoordinates" xlink:type="simple"><named-content content-type="geo-json" specific-use="{&#34;type&#34;:&#34;Point&#34;,&#34;coordinates&#34;:[101.283000,21.894500]}" id="NCID0ETIAI" xlink:type="simple">21°53.67'N, 101°16.98'E</named-content></named-content>, ca 590 m), 26.XI.2009, G. Tang leg.; 1♂ (<abbrev xmlns:xlink="http://www.w3.org/1999/xlink" xlink:title="Institute of Zoology, Chinese Academy of Sciences" id="ABBRID0EYIAI" xlink:type="simple">IZCAS</abbrev>-Ar43133), G213 roadside (<named-content xmlns:xlink="http://www.w3.org/1999/xlink" content-type="dwc:verbatimCoordinates" xlink:type="simple"><named-content content-type="geo-json" specific-use="{&#34;type&#34;:&#34;Point&#34;,&#34;coordinates&#34;:[101.283667,21.901500]}" id="NCID0E6IAI" xlink:type="simple">21°54.09'N, 101°17.02'E</named-content></named-content>, ca 570 m), 28.XI.2009, G. Tang leg.; 1♂ (<abbrev xmlns:xlink="http://www.w3.org/1999/xlink" xlink:title="Institute of Zoology, Chinese Academy of Sciences" id="ABBRID0EEJAI" xlink:type="simple">IZCAS</abbrev>-Ar43134), G213 roadside, bamboo plantation (<named-content xmlns:xlink="http://www.w3.org/1999/xlink" content-type="dwc:verbatimCoordinates" xlink:type="simple"><named-content content-type="geo-json" specific-use="{&#34;type&#34;:&#34;Point&#34;,&#34;coordinates&#34;:[101.282333,21.894000]}" id="NCID0ELJAI" xlink:type="simple">21°53.64'N, 101°16.94'E</named-content></named-content>, ca 580 m), 3.XII.2009, G. Tang leg.; 1♂1♀ (<abbrev xmlns:xlink="http://www.w3.org/1999/xlink" xlink:title="Institute of Zoology, Chinese Academy of Sciences" id="ABBRID0EQJAI" xlink:type="simple">IZCAS</abbrev>-Ar43135–43136), Masuoxing Village (<named-content xmlns:xlink="http://www.w3.org/1999/xlink" content-type="dwc:verbatimCoordinates" xlink:type="simple"><named-content content-type="geo-json" specific-use="{&#34;type&#34;:&#34;Point&#34;,&#34;coordinates&#34;:[101.281667,21.900333]}" id="NCID0EXJAI" xlink:type="simple">21°54.02'N, 101°16.90'E</named-content></named-content>, ca 560 m), 27.IV.2019, Y.F. Tong leg.; 1♂ (<abbrev xmlns:xlink="http://www.w3.org/1999/xlink" xlink:title="Institute of Zoology, Chinese Academy of Sciences" id="ABBRID0E3JAI" xlink:type="simple">IZCAS</abbrev>-Ar43137), #1 site in Mafengzhai Village (<named-content xmlns:xlink="http://www.w3.org/1999/xlink" content-type="dwc:verbatimCoordinates" xlink:type="simple"><named-content content-type="geo-json" specific-use="{&#34;type&#34;:&#34;Point&#34;,&#34;coordinates&#34;:[101.290000,21.890667]}" id="NCID0EDKAI" xlink:type="simple">21°53.44'N, 101°17.40'E</named-content></named-content>, ca 540 m), 29.IV.2019, Y.F. Tong leg.; 1♂ (<abbrev xmlns:xlink="http://www.w3.org/1999/xlink" xlink:title="Institute of Zoology, Chinese Academy of Sciences" id="ABBRID0EIKAI" xlink:type="simple">IZCAS</abbrev>-Ar43138), Lüshilin, secondary tropical seasonal moist forest (<named-content xmlns:xlink="http://www.w3.org/1999/xlink" content-type="dwc:verbatimCoordinates" xlink:type="simple"><named-content content-type="geo-json" specific-use="{&#34;type&#34;:&#34;Point&#34;,&#34;coordinates&#34;:[101.278667,21.906500]}" id="NCID0EPKAI" xlink:type="simple">21°54.39'N, 101°16.72'E</named-content></named-content>, ca 690 m), 6.VIII.2011, G. Zheng leg.; 1♂ (<abbrev xmlns:xlink="http://www.w3.org/1999/xlink" xlink:title="Institute of Zoology, Chinese Academy of Sciences" id="ABBRID0EUKAI" xlink:type="simple">IZCAS</abbrev>-Ar43139), Mohan Township, Shanggang Village, Xiaolongha, seasonal rainforest (<named-content xmlns:xlink="http://www.w3.org/1999/xlink" content-type="dwc:verbatimCoordinates" xlink:type="simple"><named-content content-type="geo-json" specific-use="{&#34;type&#34;:&#34;Point&#34;,&#34;coordinates&#34;:[101.617167,21.403167]}" id="NCID0E2KAI" xlink:type="simple">21°24.19'N, 101°37.03'E</named-content></named-content>, ca 660 m), 29.VI.2012, Q.Y. Zhao &amp; Z.G. Chen leg.</p></tp:treatment-sec><tp:treatment-sec sec-type="etymology" id="SECID0EALAI"><title>Etymology.</title><p>The specific name comes from the Latin word “tetracanthus”, meaning “four spines”, referring to the four protuberances on the median apophysis.</p></tp:treatment-sec><tp:treatment-sec sec-type="diagnosis" id="SECID0EFLAI"><title>Diagnosis.</title><p>The new species resembles <italic><tp:taxon-name><tp:taxon-name-part taxon-name-part-type="genus" reg="Araneus">A.</tp:taxon-name-part><tp:taxon-name-part taxon-name-part-type="species" reg="arcuatus">arcuatus</tp:taxon-name-part></tp:taxon-name></italic> sp. nov., but it can be distinguished by the following: 1) epigyne with a scape vs scape lacking (Fig. <xref ref-type="fig" rid="F1">1A, B</xref>); 2) copulatory openings on the posterior surface vs on the ventral surface (Fig. <xref ref-type="fig" rid="F1">1A, B</xref>); 3) median apophysis with 4 tapered tips vs 2 tapered tips (Fig. <xref ref-type="fig" rid="F2">2A, C, D</xref>); 4) tegular extension present vs lacking (Fig. <xref ref-type="fig" rid="F2">2</xref>); and 5) embolus longer than half the bulb diameter vs shorter than half the bulb diameter (Fig. <xref ref-type="fig" rid="F2">2D</xref>).</p></tp:treatment-sec><tp:treatment-sec sec-type="description" id="SECID0EKMAI"><title>Description.</title><p><bold>Male</bold> (holotype, Figs <xref ref-type="fig" rid="F16">16E, F</xref>, <xref ref-type="fig" rid="F17">17</xref>, <xref ref-type="fig" rid="F19">19K–N</xref>). Total length 2.40. Carapace 1.50 long, 1.25 wide. Abdomen 1.70 long, 1.30 wide. Clypeus 0.15 high. Eye sizes and interdistances: <abbrev xmlns:xlink="http://www.w3.org/1999/xlink" xlink:title="anterior median eye" id="ABBRID0E5MAI" xlink:type="simple">AME</abbrev> 0.10, <abbrev xmlns:xlink="http://www.w3.org/1999/xlink" xlink:title="anterior lateral eye" id="ABBRID0ECNAI" xlink:type="simple">ALE</abbrev> 0.08, <abbrev xmlns:xlink="http://www.w3.org/1999/xlink" xlink:title="posterior median eye" id="ABBRID0EGNAI" xlink:type="simple">PME</abbrev> 0.10, <abbrev xmlns:xlink="http://www.w3.org/1999/xlink" xlink:title="posterior lateral eye" id="ABBRID0EKNAI" xlink:type="simple">PLE</abbrev> 0.08, <abbrev xmlns:xlink="http://www.w3.org/1999/xlink" xlink:title="anterior median eye" id="ABBRID0EONAI" xlink:type="simple">AME</abbrev>–<abbrev xmlns:xlink="http://www.w3.org/1999/xlink" xlink:title="anterior median eye" id="ABBRID0ESNAI" xlink:type="simple">AME</abbrev> 0.10, <abbrev xmlns:xlink="http://www.w3.org/1999/xlink" xlink:title="anterior median eye" id="ABBRID0EWNAI" xlink:type="simple">AME</abbrev>–<abbrev xmlns:xlink="http://www.w3.org/1999/xlink" xlink:title="anterior lateral eye" id="ABBRID0E1NAI" xlink:type="simple">ALE</abbrev> 0.13, <abbrev xmlns:xlink="http://www.w3.org/1999/xlink" xlink:title="posterior median eye" id="ABBRID0E5NAI" xlink:type="simple">PME</abbrev>–<abbrev xmlns:xlink="http://www.w3.org/1999/xlink" xlink:title="posterior median eye" id="ABBRID0ECOAI" xlink:type="simple">PME</abbrev> 0.10, <abbrev xmlns:xlink="http://www.w3.org/1999/xlink" xlink:title="posterior median eye" id="ABBRID0EGOAI" xlink:type="simple">PME</abbrev>–<abbrev xmlns:xlink="http://www.w3.org/1999/xlink" xlink:title="posterior lateral eye" id="ABBRID0EKOAI" xlink:type="simple">PLE</abbrev> 0.18, <abbrev xmlns:xlink="http://www.w3.org/1999/xlink" xlink:title="median ocular area" id="ABBRID0EOOAI" xlink:type="simple">MOA</abbrev> length 0.30, anterior width 0.30, posterior width 0.28. Leg measurements: I 5.40 (1.70, 2.00, 1.25, 0.45), II 4.90 (1.50, 1.75, 1.20, 0.45), III 2.60 (0.85, 0.90, 0.50, 0.35), IV 3.85 (1.20, 1.30, 0.95, 0.40). Carapace pear-shaped, yellow, with sparse setae, cervical groove slightly distinct, inner base of PMEs brown. Chelicerae yellow, with 3 teeth on both margins. Endites yellow, tooth on anterior lateral edge, labium yellow. Sternum yellow, with sparse, dark setae. Legs yellow without annulus, tibia I with 9 macrosetae, tibia II with 10 macrosetae, tibia III with 6 macrosetae, tibia IV with 8 macrosetae. Abdomen slightly pointed anteriorly, blunt posteriorly, about 1.3 times longer than wide, dorsum whitish yellow with irregular grayish-yellow patch; venter grayish yellow, with sparse, dark setae. Spinnerets yellow.</p><fig id="F16" position="float" orientation="portrait"><object-id xmlns:xlink="http://www.w3.org/1999/xlink" content-type="doi" xlink:type="simple">10.3897/zookeys.1137.96306.figure16</object-id><object-id xmlns:xlink="http://www.w3.org/1999/xlink" content-type="arpha" xlink:type="simple">E0681B94-B59B-586D-A123-B937151E08F7</object-id><label>Figure 16.</label><caption><p><italic><tp:taxon-name><tp:taxon-name-part taxon-name-part-type="genus" reg="Araneus">Araneus</tp:taxon-name-part><tp:taxon-name-part taxon-name-part-type="species" reg="tetracanthus">tetracanthus</tp:taxon-name-part></tp:taxon-name></italic> sp. nov. <bold>A–D, G, H</bold> female paratype <abbrev xmlns:xlink="http://www.w3.org/1999/xlink" xlink:title="Institute of Zoology, Chinese Academy of Sciences" id="ABBRID0EHPAI" xlink:type="simple">IZCAS</abbrev>-Ar43135 <bold>E, F</bold> male holotype <bold>A</bold> epigyne, ventral view <bold>B</bold> ibid., lateral view <bold>C</bold> ibid., posterior view <bold>D</bold> vulva, posterior view <bold>E</bold> habitus, dorsal view <bold>F</bold> ibid., lateral view <bold>G</bold> ibid., dorsal view <bold>H</bold> ibid., ventral view. Scale bars: 0.1 mm (<bold>A–D</bold>); 1 mm (<bold>E–H</bold>).</p></caption><graphic xmlns:xlink="http://www.w3.org/1999/xlink" xlink:href="zookeys-1137-075_article-96306__-g016.jpg" position="float" orientation="portrait" xlink:type="simple" id="oo_786273.jpg"><uri content-type="original_file" xlink:type="simple">https://binary.pensoft.net/fig/786273</uri></graphic></fig><p><bold><italic>Palp</italic></bold> (Fig. <xref ref-type="fig" rid="F17">17</xref>): with 1 patellar bristle; tegulum with tapered, apically pointed extension anterior to embolus; median apophysis prominent, with 4 protuberances; embolus thick at base, distal half slender and covered by edge of conductor; conductor longer than half of the bulb diameter, distally tapered into pointed tip.</p><fig id="F17" position="float" orientation="portrait"><object-id xmlns:xlink="http://www.w3.org/1999/xlink" content-type="doi" xlink:type="simple">10.3897/zookeys.1137.96306.figure17</object-id><object-id xmlns:xlink="http://www.w3.org/1999/xlink" content-type="arpha" xlink:type="simple">16FAC682-0EAA-5A99-9CBC-D82C672445FC</object-id><label>Figure 17.</label><caption><p><italic><tp:taxon-name><tp:taxon-name-part taxon-name-part-type="genus" reg="Araneus">Araneus</tp:taxon-name-part><tp:taxon-name-part taxon-name-part-type="species" reg="tetracanthus">tetracanthus</tp:taxon-name-part></tp:taxon-name></italic> sp. nov. male holotype <bold>A</bold> male palp, prolateral view <bold>B</bold> ibid., retrolateral view <bold>C</bold> ibid., ventral view <bold>D</bold> ibid., apical view. Scale bars: 0.1 mm.</p></caption><graphic xmlns:xlink="http://www.w3.org/1999/xlink" xlink:href="zookeys-1137-075_article-96306__-g017.jpg" position="float" orientation="portrait" xlink:type="simple" id="oo_786274.jpg"><uri content-type="original_file" xlink:type="simple">https://binary.pensoft.net/fig/786274</uri></graphic></fig><p><bold>Female</bold> (paratype <abbrev xmlns:xlink="http://www.w3.org/1999/xlink" xlink:title="Institute of Zoology, Chinese Academy of Sciences" id="ABBRID0EVRAI" xlink:type="simple">IZCAS</abbrev>-Ar43135, Fig. <xref ref-type="fig" rid="F16">16A–D, G–H</xref>). Total length 3.50. Carapace 1.95 long, 1.35 wide. Abdomen 2.45 long, 1.95 wide. Clypeus 0.08 high. Eye sizes and interdistances: <abbrev xmlns:xlink="http://www.w3.org/1999/xlink" xlink:title="anterior median eye" id="ABBRID0E4RAI" xlink:type="simple">AME</abbrev> 0.10, <abbrev xmlns:xlink="http://www.w3.org/1999/xlink" xlink:title="anterior lateral eye" id="ABBRID0EBSAI" xlink:type="simple">ALE</abbrev> 0.08, <abbrev xmlns:xlink="http://www.w3.org/1999/xlink" xlink:title="posterior median eye" id="ABBRID0EFSAI" xlink:type="simple">PME</abbrev> 0.10, <abbrev xmlns:xlink="http://www.w3.org/1999/xlink" xlink:title="posterior lateral eye" id="ABBRID0EJSAI" xlink:type="simple">PLE</abbrev> 0.08, <abbrev xmlns:xlink="http://www.w3.org/1999/xlink" xlink:title="anterior median eye" id="ABBRID0ENSAI" xlink:type="simple">AME</abbrev>–<abbrev xmlns:xlink="http://www.w3.org/1999/xlink" xlink:title="anterior median eye" id="ABBRID0ERSAI" xlink:type="simple">AME</abbrev> 0.18, <abbrev xmlns:xlink="http://www.w3.org/1999/xlink" xlink:title="anterior median eye" id="ABBRID0EVSAI" xlink:type="simple">AME</abbrev>–<abbrev xmlns:xlink="http://www.w3.org/1999/xlink" xlink:title="anterior lateral eye" id="ABBRID0EZSAI" xlink:type="simple">ALE</abbrev> 0.18, <abbrev xmlns:xlink="http://www.w3.org/1999/xlink" xlink:title="posterior median eye" id="ABBRID0E4SAI" xlink:type="simple">PME</abbrev>–<abbrev xmlns:xlink="http://www.w3.org/1999/xlink" xlink:title="posterior median eye" id="ABBRID0EBTAI" xlink:type="simple">PME</abbrev> 0.13, <abbrev xmlns:xlink="http://www.w3.org/1999/xlink" xlink:title="posterior median eye" id="ABBRID0EFTAI" xlink:type="simple">PME</abbrev>–<abbrev xmlns:xlink="http://www.w3.org/1999/xlink" xlink:title="posterior lateral eye" id="ABBRID0EJTAI" xlink:type="simple">PLE</abbrev> 0.25, <abbrev xmlns:xlink="http://www.w3.org/1999/xlink" xlink:title="median ocular area" id="ABBRID0ENTAI" xlink:type="simple">MOA</abbrev> length 0.30, anterior width 0.33, posterior width 0.30. Leg measurements: I 6.50 (2.00, 2.40, 1.55, 0.55), II 5.00 (1.80, 1.90, 0.85, 0.45), III 3.25 (1.20, 1.10, 0.60, 0.35), IV 4.40 (1.40, 1.50, 1.05, 0.45). Habitus similar to that of male except anterior abdomen much wider.</p><fig id="F18" position="float" orientation="portrait"><object-id xmlns:xlink="http://www.w3.org/1999/xlink" content-type="doi" xlink:type="simple">10.3897/zookeys.1137.96306.figure18</object-id><object-id xmlns:xlink="http://www.w3.org/1999/xlink" content-type="arpha" xlink:type="simple">0EA67AF7-6FE9-5A48-B753-BA18D26FA736</object-id><label>Figure 18.</label><caption><p>Legs of <italic><tp:taxon-name><tp:taxon-name-part taxon-name-part-type="genus" reg="Araneus">Araneus</tp:taxon-name-part></tp:taxon-name></italic> spp. <bold>A–D</bold><italic><tp:taxon-name><tp:taxon-name-part taxon-name-part-type="genus" reg="Araneus">A.</tp:taxon-name-part><tp:taxon-name-part taxon-name-part-type="species" reg="arcuatus">arcuatus</tp:taxon-name-part></tp:taxon-name></italic> sp. nov., male holotype <bold>A</bold> leg I <bold>B</bold> leg II <bold>C</bold> leg III <bold>D</bold> leg IV <bold>E–H</bold><italic><tp:taxon-name><tp:taxon-name-part taxon-name-part-type="genus" reg="Araneus">A.</tp:taxon-name-part><tp:taxon-name-part taxon-name-part-type="species" reg="bidentatus">bidentatus</tp:taxon-name-part></tp:taxon-name></italic> sp. nov., male holotype <bold>E</bold> leg I <bold>F</bold> leg II <bold>G</bold> leg III <bold>H</bold> leg IV <bold>I, J</bold><italic><tp:taxon-name><tp:taxon-name-part taxon-name-part-type="genus" reg="Araneus">A.</tp:taxon-name-part><tp:taxon-name-part taxon-name-part-type="species" reg="complanatus">complanatus</tp:taxon-name-part></tp:taxon-name></italic> sp. nov., female paratype Ar43106 <bold>I</bold> leg I <bold>J</bold> leg II <bold>K, L</bold><italic><tp:taxon-name><tp:taxon-name-part taxon-name-part-type="genus" reg="Araneus">A.</tp:taxon-name-part><tp:taxon-name-part taxon-name-part-type="species" reg="cucullatus">cucullatus</tp:taxon-name-part></tp:taxon-name></italic> sp. nov., female paratype Ar43110 <bold>K</bold> leg I <bold>L</bold> leg II. Scale bars: 1 mm.</p></caption><graphic xmlns:xlink="http://www.w3.org/1999/xlink" xlink:href="zookeys-1137-075_article-96306__-g018.jpg" position="float" orientation="portrait" xlink:type="simple" id="oo_786275.jpg"><uri content-type="original_file" xlink:type="simple">https://binary.pensoft.net/fig/786275</uri></graphic></fig><p><bold><italic>Epigyne</italic></bold> (Fig. <xref ref-type="fig" rid="F16">16A–D</xref>): slightly wider than long, with distally rimmed scape; copulatory openings depressed, posteriorly located; copulatory ducts slender, long, revolved about 360°; spermathecae spherical, touching each other.</p><fig id="F19" position="float" orientation="portrait"><object-id xmlns:xlink="http://www.w3.org/1999/xlink" content-type="doi" xlink:type="simple">10.3897/zookeys.1137.96306.figure19</object-id><object-id xmlns:xlink="http://www.w3.org/1999/xlink" content-type="arpha" xlink:type="simple">22844BC5-D7B5-5ADA-B47E-B59893D21FC9</object-id><label>Figure 19.</label><caption><p>Legs of <italic><tp:taxon-name><tp:taxon-name-part taxon-name-part-type="genus" reg="Araneus">Araneus</tp:taxon-name-part></tp:taxon-name></italic> spp. <bold>A, B</bold><italic><tp:taxon-name><tp:taxon-name-part taxon-name-part-type="genus" reg="Araneus">A.</tp:taxon-name-part><tp:taxon-name-part taxon-name-part-type="species" reg="minisculus">minisculus</tp:taxon-name-part></tp:taxon-name></italic> sp. nov., male holotype <bold>A</bold> leg I <bold>B</bold> leg II <bold>C, D</bold><italic><tp:taxon-name><tp:taxon-name-part taxon-name-part-type="genus" reg="Araneus">A.</tp:taxon-name-part><tp:taxon-name-part taxon-name-part-type="species" reg="ovoideus">ovoideus</tp:taxon-name-part></tp:taxon-name></italic> sp. nov., female holotype <bold>C</bold> leg I <bold>D</bold> leg II <bold>E–H</bold><italic><tp:taxon-name><tp:taxon-name-part taxon-name-part-type="genus" reg="Araneus">A.</tp:taxon-name-part><tp:taxon-name-part taxon-name-part-type="species" reg="pseudodigitatus">pseudodigitatus</tp:taxon-name-part></tp:taxon-name></italic> sp. nov., male holotype <bold>E</bold> leg I <bold>F</bold> leg II <bold>G</bold> leg III <bold>H</bold> leg IV <bold>I, J</bold><italic><tp:taxon-name><tp:taxon-name-part taxon-name-part-type="genus" reg="Araneus">Araneus</tp:taxon-name-part><tp:taxon-name-part taxon-name-part-type="species" reg="semiorbiculatus">semiorbiculatus</tp:taxon-name-part></tp:taxon-name></italic> sp. nov., female holotype <bold>I</bold> leg I <bold>J</bold> leg II <bold>K–N</bold><italic><tp:taxon-name><tp:taxon-name-part taxon-name-part-type="genus" reg="Araneus">A.</tp:taxon-name-part><tp:taxon-name-part taxon-name-part-type="species" reg="tetracanthus">tetracanthus</tp:taxon-name-part></tp:taxon-name></italic> sp. nov., male holotype <bold>K</bold> leg I <bold>L</bold> leg II <bold>M</bold> leg III <bold>N</bold> leg IV. Scale bars: 1 mm.</p></caption><graphic xmlns:xlink="http://www.w3.org/1999/xlink" xlink:href="zookeys-1137-075_article-96306__-g019.jpg" position="float" orientation="portrait" xlink:type="simple" id="oo_786276.jpg"><uri content-type="original_file" xlink:type="simple">https://binary.pensoft.net/fig/786276</uri></graphic></fig><p><bold><italic>Variation</italic>.</bold> Total length: ♂♂ 2.15–3.00; ♀♀ 3.15–4.00.</p></tp:treatment-sec><tp:treatment-sec sec-type="distribution" id="SECID0EU1AI"><title>Distribution.</title><p>Known only from type localities (Yunnan, China).</p></tp:treatment-sec><tp:treatment-sec><!--Section generated to contain objects referenced in tp:taxon-treatment.--><fig id="F1" position="float" orientation="portrait"><object-id xmlns:xlink="http://www.w3.org/1999/xlink" content-type="doi" xlink:type="simple">10.3897/zookeys.1137.96306.figure1</object-id><object-id xmlns:xlink="http://www.w3.org/1999/xlink" content-type="arpha" xlink:type="simple">032D1DEC-4401-5841-BA68-98976ECAE548</object-id><label>Figure 1.</label><caption><p><italic><tp:taxon-name><tp:taxon-name-part taxon-name-part-type="genus" reg="Araneus">Araneus</tp:taxon-name-part><tp:taxon-name-part taxon-name-part-type="species" reg="arcuatus">arcuatus</tp:taxon-name-part></tp:taxon-name></italic> sp. nov. <bold>A, B, E, F</bold> female paratype <abbrev xmlns:xlink="http://www.w3.org/1999/xlink" xlink:title="Institute of Zoology, Chinese Academy of Sciences" id="ABBRID0E2CAE" xlink:type="simple">IZCAS</abbrev>-Ar43085 <bold>C, D</bold> male holotype <bold>A</bold> epigyne, ventral view <bold>B</bold> vulva, ventral view <bold>C</bold> habitus, dorsal view <bold>D</bold> ibid., lateral view <bold>E</bold> ibid., dorsal view <bold>G</bold> ibid., ventral view. Scale bars: 0.1 mm (<bold>A, B</bold>); 1 mm (<bold>C–F</bold>).</p></caption><graphic xmlns:xlink="http://www.w3.org/1999/xlink" xlink:href="zookeys-1137-075_article-96306__-g001.jpg" position="float" orientation="portrait" xlink:type="simple" id="oo_786258.jpg"><uri content-type="original_file" xlink:type="simple">https://binary.pensoft.net/fig/786258</uri></graphic></fig><fig id="F2" position="float" orientation="portrait"><object-id xmlns:xlink="http://www.w3.org/1999/xlink" content-type="doi" xlink:type="simple">10.3897/zookeys.1137.96306.figure2</object-id><object-id xmlns:xlink="http://www.w3.org/1999/xlink" content-type="arpha" xlink:type="simple">781992C3-5E41-5154-B1BD-788BBD45F3B0</object-id><label>Figure 2.</label><caption><p><italic><tp:taxon-name><tp:taxon-name-part taxon-name-part-type="genus" reg="Araneus">Araneus</tp:taxon-name-part><tp:taxon-name-part taxon-name-part-type="species" reg="arcuatus">arcuatus</tp:taxon-name-part></tp:taxon-name></italic> sp. nov. male holotype <bold>A</bold> male palp, prolateral view <bold>B</bold> ibid., retrolateral view <bold>C</bold> ibid., ventral view <bold>D</bold> ibid., apical view. Scale bars: 0.1 mm.</p></caption><graphic xmlns:xlink="http://www.w3.org/1999/xlink" xlink:href="zookeys-1137-075_article-96306__-g002.jpg" position="float" orientation="portrait" xlink:type="simple" id="oo_786259.jpg"><uri content-type="original_file" xlink:type="simple">https://binary.pensoft.net/fig/786259</uri></graphic></fig></tp:treatment-sec></tp:taxon-treatment>
